# Supplementary material for: Analysis of Sequence and Copy Number Variants in Canadian Patient Cohort With Familial Cancer Syndromes Using a Unique Next Generation Sequencing Based Approach
Source: Front Genet. 2021 Jul 13;12:698595. doi: 10.3389/fgene.2021.698595 (PMC8314385; doi:10.3389/fgene.2021.698595)
Supplement: Supplementary Table 1 — Guidelines for referral for hereditary cancer predisposition genetic testing. [file Data_Sheet_1.zip › Supplementary files/Supplementary Table S4.xlsx]

## Sheet: Every test
Patient Number	Type of cancer reported in the patient tested	Types of cancer reported in the family member	Variants, ACMG 1 only	Variants, ACMG 2 only	Variants, ACMG 3 only	Variants, ACMG 1 & 2 (pathogenic)
1	Breast; Prostate	NA			MLH1:c.290A>G,p.(Tyr97Cys)
10	yes_unspecified	Breast; Ovary; Prostate; Gastric; Melanoma			CHEK2:c.1336A>G,p.(Asn446Asp)
100	Breast	NA
1000	Uterus	Breast; Uterus; Other
1001	Breast; Pancreas	Breast; Ovary
1002	yes_unspecified	Breast; Ovary			NBN:c.1361C>A,p.(Ser454Tyr)
1003	yes_unspecified	Breast; Ovary
1004	Breast	Breast; Uterus; Colorectum			PMS2:c.2149G>A,p.(Val717Met)
1005	Breast; Uterus; Colorectum	Uterus; Gastric; Melanoma			BARD1:c.2116A>G,p.(Lys706Glu)
1006	OtherGI; Melanoma	Breast; Uterus; Colorectum
1007	Breast; Other	Breast; Uterus; Gastric; OtherGI; Brain			MSH2:c.1275A>G,p.(Glu425=)
1008	Breast; Thyroid	Breast; Uterus; Gastric; OtherGI; Brain; Other			PMS2:c.857A>G,p.(Asp286Gly)
1009	Breast	Breast; Colorectum
101	Polyps	Breast			STK11:c.842C>T,p.(Pro281Leu); APC:c.6473C>G,p.(Pro2158Arg)
1010	Breast; TNBC	Breast; Prostate; Uterus; Brain
1011	Ovary; Uterus	Breast; Pancreas; Uterus; Gastric; Melanoma; Other
1012	Breast	Breast; Ovary
1013	Breast	Breast			BRCA2:c.1494T>G,p.(Phe498Leu)
1014	Breast	Breast; Prostate; Colorectum; Gastric			CHEK2:c.246_260del,p.(Asp82_Glu86del)
1015	Breast	Breast
1016	Breast	Breast; Melanoma
1017	Breast	Breast; OtherGI
1018	no	Breast; Ovary			RAD51C:c.790G>A,p.(Gly264Ser)
1019	Breast	Breast			BRCA1:c.1747A>G,p.(Lys583Glu)
102	yes_unspecified	Breast; Hematological; Brain
1020	Breast; TNBC	Ovary; Gastric; Other		BRIP1:c.1584delA,p.(Gly529Aspfs*61)	NBN:c.643C>T,p.(Arg215Trp)	BRIP1:c.1584delA,p.(Gly529Aspfs*61)
1021	Breast	Breast; Melanoma; Brain			EPCAM:c.577A>G,p.(Ile193Val)
1022	Breast	Breast		MSH2:c.942+3A>G		MSH2:c.942+3A>G
1023	Breast	Breast; Ovary; Thyroid		CHEK2:c.470T>C,p.(Ile157Thr)	CHEK2:c.949A>G,p.(Lys317Glu)	CHEK2:c.470T>C,p.(Ile157Thr)
1024	Breast; Melanoma	Breast; Colorectum; Melanoma; Hematological; Other
1025	Breast	Breast; Ovary
1026	Uterus	Breast; Ovary; Prostate; Colorectum; Gastric; Hematological; Brain; Other
1027	Breast	Breast			TP53:c.559+5G>A; MSH2:c.2354A>C,p.(His785Pro)
1028	Breast	Ovary; Prostate; OtherGI; Melanoma; Other			BRIP1:c.1A>G,p.(?)
1029	Breast; Lobular	Prostate; Uterus; Colorectum; Gastric; OtherGI; Polyps; Melanoma; Thyroid; Brain; Other
103	Polyps	unspecified			STK11:c.1031T>C,p.(Leu344Pro); CDH1:c.2329G>A,p.(Asp777Asn)
1030	Breast; Lobular	Breast; Gastric
1031	yes_unspecified	Breast; Ovary; Uterus
1032	Ovary	NA
1033	Ovary	NA
1034	Ovary	NA			CDH1:c.892G>A,p.(Ala298Thr)
1035	Breast	Breast; Hematological; Other	BRCA1:c.5278-?_5592+?del			BRCA1:c.5278-?_5592+?del
1036	Other	NA	APC:c.4652_4655del,p.(Lys1551Argfs*13)		APC:c.6527T>C,p.(Leu2176Ser)	APC:c.4652_4655del,p.(Lys1551Argfs*13)
1037	Breast; Bilateral; Other	Breast; Colorectum; Gastric; OtherGI; Melanoma
1038	Breast	NA			ATM:c.4388T>G,p.(Phe1463Cys)
1039	yes_unspecified	Breast; Ovary			CDH1:c.1424T>C,p.(Val475Ala)
104	Breast	Breast; OtherGI; Melanoma; Hematological
1040	Breast; Polyps	Breast; Prostate; Brain
1041	Breast; Bilateral	Breast; Colorectum; Gastric; Melanoma			ATM:c.8734A>G,p.(Arg2912Gly)
1042	Ovary	Prostate; Hematological; Other
1043	Ovary	unspecified	MSH2:c.1076+1G>T		BRCA2:c.5114T>G,p.(Ile1705Arg)	MSH2:c.1076+1G>T
1044	Breast	Breast; Prostate; Pancreas; Uterus; OtherGI; Other
1045	Breast	Breast; Ovary; Prostate; Hematological			BRCA2:c.9247A>G,p.(Lys3083Glu)
1046	yes_unspecified	Breast; Ovary			MSH6:c.2561A>T,p.(Lys854Met)
1047	Ovary	NA			BRIP1:c.2330G>T,p.(Arg777Leu)
1048	Ovary	unspecified			MSH6:c.3151G>A,p.(Val1051Ile)
1049	Ovary	Breast; Ovary	BRCA2:c.4876_4877del,p.(Asn1626Serfs*12)			BRCA2:c.4876_4877del,p.(Asn1626Serfs*12)
105	Breast; Colorectum	Prostate; Melanoma
1050	Ovary; Colorectum	Breast; Ovary; Gastric; Melanoma
1051	Breast	Breast
1052	Breast	Breast; Colorectum; Hematological; Other			CDH1:c.1738A>G,p.(Thr580Ala); ATM:c.9086G>A,p.(Gly3029Asp)
1053	Breast	Breast; Prostate; Uterus; Melanoma
1054	Breast	Prostate; Uterus; Gastric			STK11:c.971C>T,p.(Pro324Leu)
1055	Breast	Breast; Prostate; Pancreas; Colorectum; Gastric; Brain
1056	Breast; TNBC	Ovary; Thyroid
1057	Breast	unspecified			CHEK2:c.1561C>T,p.(Arg521Trp)
1058	Gastric	Gastric; Brain	CDH1:c.1003C>T,p.(Arg335*)			CDH1:c.1003C>T,p.(Arg335*)
1059	yes_unspecified	Breast; Ovary	ATM:c.15dupT,p.(Asn6*)			ATM:c.15dupT,p.(Asn6*)
106	Uterus	Ovary; Colorectum; Melanoma; Hematological; Other
1060	Breast	unspecified
1061	Breast	Colorectum
1062	Ovary	NA
1063	Colorectum	Prostate; Colorectum			MSH2:c.138C>G,p.(His46Gln)
1064	Breast; Lobular	Breast; Prostate; Melanoma; Other
1065	Colorectum	Prostate; Colorectum; Polyps; Thyroid; Other	MUTYH:c.1187G>A,p.(Gly396Asp)		SMAD4:c.852A>G,p.(Gln284=)	MUTYH:c.1187G>A,p.(Gly396Asp)
1066	Breast	Breast; Uterus; Colorectum; Hematological; Other
1067	Ovary	Breast; Ovary	BRCA1:c.3908dupT,p.(Leu1303Phefs*27)			BRCA1:c.3908dupT,p.(Leu1303Phefs*27)
1068	yes_unspecified	Breast; Ovary			BRCA2:c.9364G>A,p.(Ala3122Thr); CHEK2:c.1312G>T,p.(Asp438Tyr)
1069	Ovary	Breast; Ovary	BRCA2:c.2808_2811del,p.(Ala938Profs*21)			BRCA2:c.2808_2811del,p.(Ala938Profs*21)
107	yes_unspecified	Breast; Prostate; Colorectum
1070	Sarcoma	Breast; Ovary; Prostate; Melanoma
1071	Breast	Breast; Sarcoma			BRCA2:c.8351G>A,p.(Arg2784Gln); BRCA1:c.954T>A,p.(His318Gln)
1072	Breast	Breast; Ovary; Prostate; Colorectum; Hematological; Other		ATM:c.2467-1G>T	ATM:c.902G>A,p.(Gly301Asp); CHEK2:c.556A>C,p.(Asn186His)	ATM:c.2467-1G>T
1073	Breast	Other	BRCA1:c.3718C>T,p.(Gln1240*)		ATM:c.3265G>T,p.(Ala1089Ser)	BRCA1:c.3718C>T,p.(Gln1240*)
1074	Breast	Breast; Ovary; Prostate
1075	Ovary	Breast; Ovary; Pancreas; Colorectum; Gastric
1076	Breast	Breast; Uterus; Other
1077	Ovary	Breast
1078	Breast	Breast; Gastric
1079	Pancreas; Polyps	Breast; Colorectum; Gastric; Polyps; Thyroid
108	no	NA
1080	Ovary	NA
1081	Sarcoma	Breast; Brain			MSH6:c.1526T>C,p.(Val509Ala)
1082	Breast; Bilateral	Breast; Gastric
1083	Ovary	Ovary; Prostate; Colorectum; Other
1084	Breast; TNBC	Other			APC:c.1102G>C,p.(Val368Leu)
1085	Breast	Breast; Hematological			ATM:c.7919C>T,p.(Thr2640Ile)
1086	Ovary	NA		RAD51D:c.620C>T,p.(Ser207Leu)	MSH2:c.1255C>G,p.(Gln419Glu); BRIP1:c.2542C>T,p.(Arg848Cys)	RAD51D:c.620C>T,p.(Ser207Leu)
1087	Ovary	NA
1088	Ovary	NA			MSH6:c.2780T>C,p.(Ile927Thr)
1089	Breast	NA
109	yes_unspecified	Breast; Prostate; Melanoma; Other			BRCA2:c.8524C>T,p.(Arg2842Cys)
1090	no	Ovary; Colorectum; Other			BRCA2:c.5252A>C,p.(Tyr1751Ser)
1091	Breast	NA			MSH6:c.4062_4065dup,p.(Leu1356Aspfs*4); BRCA1:c.3649T>C,p.(Ser1217Pro)
1092	Breast	Breast; Pancreas; Melanoma; Brain
1093	Breast; TNBC	unspecified
1094	Breast	Breast			BRCA2:c.7232A>C,p.(Lys2411Thr)
1095	Ovary	Ovary
1096	no	NA
1097	Breast	Breast; Prostate; Melanoma; Sarcoma			MSH6:c.185G>A,p.(Arg62His); PALB2:c.1987C>T,p.(Arg663Cys)
1098	Breast	NA
1099	Ovary	Ovary; Prostate
11	Colorectum	Breast; Prostate; Colorectum; Melanoma; Other
110	no	NA			MSH6:c.1830G>C,p.(Lys610Asn)
1100	Breast; TNBC	Breast
1101	Breast	NA			MSH2:c.499G>C,p.(Asp167His)
1102	Breast	Breast; Ovary; Prostate; Pancreas; Brain; Other			NBN:c.1796C>G,p.(Thr599Arg); MLH1:c.704A>T,p.(Asp235Val)
1103	Breast; Uterus; Thyroid	unspecified
1104	Breast	Ovary; Colorectum; Gastric; OtherGI; Brain; Other
1105	Breast; Bilateral	Breast; Ovary; Other			ATM:c.5410A>T,p.(Ile1804Phe)
1106	Uterus	Ovary; Pancreas; Colorectum; Gastric
1107	Breast	Breast			BRCA2:c.1247T>G,p.(Ile416Ser); CHEK2:c.1312G>T,p.(Asp438Tyr)
1108	Breast; TNBC	Breast; Gastric; Hematological; Other
1109	Colorectum	Pancreas; Colorectum; Other
111	Polyps	Breast; OtherGI; Melanoma; Other	APC:c.5145delC,p.(Asp1715Glufs*29)		PMS2:c.1437C>G,p.(His479Gln)	APC:c.5145delC,p.(Asp1715Glufs*29)
1110	Breast; TNBC	Breast; Pancreas; Colorectum; Melanoma; Hematological
1111	Prostate	Breast; Prostate; Colorectum; Gastric			MSH2:c.1847C>G,p.(Pro616Arg); CHEK2:c.320-5T>A
1112	no	NA			ATM:c.6067G>A,p.(Gly2023Arg)
1113	no	NA
1114	Breast; TNBC	Breast; Prostate; OtherGI
1115	Breast	Breast; Colorectum
1116	Breast	Breast; Ovary; Gastric; OtherGI; Melanoma
1117	yes_unspecified	Breast; Gastric; OtherGI; Melanoma; Hematological	CDKN2A:c.225_243del,p.(Ala76Cysfs*64)			CDKN2A:c.225_243del,p.(Ala76Cysfs*64)
1118	Breast	Breast			MSH6:c.686A>G,p.(Glu229Gly); MSH6:c.1965A>T,p.(Leu655Phe)
1119	Breast; Other	Breast; Other
112	yes_unspecified	Breast; Colorectum; OtherGI; Polyps; Brain			TP53:c.221C>T,p.(Ala74Val)
1120	Gastric	Breast
1121	Breast; Lobular	Breast; Thyroid	CHEK2:c.409C>T,p.(Arg137*)			CHEK2:c.409C>T,p.(Arg137*)
1122	Breast; Bilateral	Breast; Ovary; OtherGI
1123	Ovary	NA
1124	Uterus	OtherGI; Other
1125	Breast; TNBC	Breast; Ovary; Uterus
1126	yes_unspecified	Breast; Gastric; OtherGI; Brain; Other
1127	Breast; Bilateral	Breast; Colorectum; Gastric
1128	Ovary; Thyroid	Breast; Prostate; Uterus; Gastric; Thyroid; Brain			POLE:c.3745G>A,p.(Val1249Met)
1129	Breast	Breast; Uterus; Colorectum
113	Breast; TNBC	Breast; Hematological
1130	Ovary	Prostate			MSH2:c.1A>C,p.(?)
1131	Breast	Breast; Prostate; Melanoma
1132	Ovary	NA			BRCA2:c.8359C>T,p.(Arg2787Cys)
1133	Breast	Breast; Melanoma			NBN:c.643C>T,p.(Arg215Trp)
1134	Breast	NA			APC:c.1984C>A,p.(Leu662Ile)
1135	Breast	Prostate; Uterus; Colorectum; Gastric; OtherGI; Hematological; Brain; Other
1136	Breast; Bilateral	Breast; Prostate; Uterus; Melanoma	BRCA2:c.7908T>A,p.(Cys2636*)			BRCA2:c.7908T>A,p.(Cys2636*)
1137	Breast	Breast; Gastric; Melanoma
1138	Breast; Lobular	Breast; Other
1139	Breast	Breast; Gastric; Thyroid		MUTYH:c.934-2A>G	EPCAM:c.250C>T,p.(Pro84Ser)	MUTYH:c.934-2A>G
114	Breast	NA
1140	Breast; TNBC	Pancreas; Colorectum; OtherGI
1141	Ovary	NA
1142	Breast	Breast; Prostate; Pancreas; Uterus; Gastric; OtherGI
1143	Breast	Breast
1144	yes_unspecified	Breast			MSH2:c.123C>G,p.(Asp41Glu); ATM:c.1379C>T,p.(Thr460Met)
1145	Breast	Breast; Pancreas; Colorectum; Gastric
1146	Breast	Breast; Colorectum; Other
1147	Breast; Bilateral	unspecified			CHEK2:c.980A>G,p.(Tyr327Cys); ATM:c.4424A>G,p.(Tyr1475Cys)
1148	Breast	NA
1149	Breast	NA
115	Breast; Bilateral	Gastric; Other			MSH2:c.403C>G,p.(Leu135Val); PMS2:c.1864A>G,p.(Met622Val)
1150	Ovary	unspecified			BARD1:c.160A>G,p.(Thr54Ala)
1151	Gastric; Diffuse.Signet.Ring	unspecified
1152	Breast	Breast; Ovary; Prostate; Melanoma			CTNNA1:c.536C>T,p.(Ala179Val); CHEK2:c.1427C>T,p.(Thr476Met)
1153	Ovary	NA
1154	Breast; TNBC	Breast; Melanoma; Other			POLE:c.89C>T,p.(Ser30Leu); POLE:c.6727G>A,p.(Ala2243Thr)
1155	Ovary	NA
1156	Ovary; Colorectum	Pancreas; Brain
1157	Polyps	Breast; Ovary; Uterus; Colorectum; Other
1158	Breast; TNBC; Bilateral	NA	BRCA2:c.1813dupA,p.(Ile605Asnfs*11)			BRCA2:c.1813dupA,p.(Ile605Asnfs*11)
1159	yes_unspecified	Breast; Polyps; Thyroid
116	Ovary	Breast; Colorectum; Melanoma; Other
1160	Breast; TNBC	Breast; Colorectum; OtherGI	PALB2:c.3116delA,p.(Asn1039Ilefs*2)			PALB2:c.3116delA,p.(Asn1039Ilefs*2)
1161	Breast	Breast; Prostate; Colorectum; Gastric; Thyroid; Other
1162	Polyps	Polyps; Other
1163	Breast; Lobular	Breast; Ovary; Prostate; Pancreas; Melanoma
1164	Breast	Breast; Ovary; Prostate; OtherGI; Melanoma; Other
1165	Breast	Breast; Ovary; Pancreas; Melanoma
1166	Breast	Breast
1167	yes_unspecified	Breast; Ovary; Pancreas; Colorectum; Melanoma
1168	Ovary	unspecified	BRCA2:c.7024C>T,p.(Gln2342*)			BRCA2:c.7024C>T,p.(Gln2342*)
1169	Breast	Breast; Prostate
117	Breast; Bilateral	Colorectum; OtherGI; Melanoma
1170	Breast	Breast; Ovary; Prostate; Colorectum; OtherGI; Hematological; Other	CHEK2:c.1100delC,p.(Thr367Metfs*15)	CHEK2:c.470T>C,p.(Ile157Thr)	PMS2:c.2459C>T,p.(Thr820Ile)	CHEK2:c.1100delC,p.(Thr367Metfs*15); CHEK2:c.470T>C,p.(Ile157Thr)
1171	Breast	Breast; Colorectum; Gastric; Hematological; Other		CHEK2:c.470T>C,p.(Ile157Thr)		CHEK2:c.470T>C,p.(Ile157Thr)
1172	Breast	Breast; Ovary; Melanoma; Brain; Other
1173	Breast	Hematological
1174	Breast	Breast
1175	Breast; Bilateral	Breast; Prostate; Colorectum; Melanoma; Hematological			POLE:c.3046G>A,p.(Val1016Met); APC:c.6363_6365dup,p.(Ala2122dup)
1176	Gastric	Colorectum; Melanoma; Hematological			PALB2:c.2674G>A,p.(Glu892Lys)
1177	Colorectum; Polyps; Thyroid	Breast; Ovary; Colorectum; Gastric; Hematological; Thyroid
1178	Ovary	NA
1179	Ovary	unspecified			BRCA2:c.740T>C,p.(Ile247Thr)
118	no	NA			ATM:c.7187C>G,p.(Thr2396Ser)
1180	Melanoma; Thyroid	Breast; Melanoma			APC:c.7036C>T,p.(Pro2346Ser); ATM:c.5278A>G,p.(Met1760Val)
1181	Ovary	Other
1182	yes_unspecified	NA
1183	Prostate	Breast; Ovary			ATM:c.4424A>G,p.(Tyr1475Cys)
1184	yes_unspecified	Breast; Other
1185	Breast; TNBC	Uterus; Thyroid; Other			POLE:c.3851G>A,p.(Arg1284Gln)
1186	Polyps	Colorectum; Other			MSH2:c.792+5A>G
1187	Breast	Breast; Prostate; Gastric; OtherGI
1188	Breast; Pancreas	Breast; Pancreas	PALB2:c.2336C>G,p.(Ser779*)			PALB2:c.2336C>G,p.(Ser779*)
1189	Colorectum; Polyps	Prostate; Pancreas
119	yes_unspecified	Breast; Ovary; OtherGI
1190	Breast	Breast; Prostate; Brain
1191	Uterus	Breast; Ovary; Pancreas; OtherGI; Hematological		BRCA2:c.8486A>G,p.(Gln2829Arg)	CHEK2:c.538C>T,p.(Arg180Cys)	BRCA2:c.8486A>G,p.(Gln2829Arg)
1192	Polyps	Prostate; Uterus; Colorectum; Gastric			MSH6:c.3160A>G,p.(Ile1054Val)
1193	Breast; TNBC	Breast; Colorectum			ATM:c.9086G>A,p.(Gly3029Asp)
1194	Ovary	unspecified			MSH2:c.16A>G,p.(Lys6Glu)
1195	Breast	Breast; Prostate; Uterus; Gastric; OtherGI; Melanoma; Other			CHEK2:c.14C>T,p.(Ser5Leu)
1196	Breast	Breast; Prostate; Pancreas
1197	Polyps	Polyps			MSH6:c.*24_*28del
1198	Breast	Breast; Ovary
1199	Breast	Breast
12	Colorectum	Ovary; Pancreas; Colorectum; Gastric		MSH2:c.998G>A,p.(Cys333Tyr)		MSH2:c.998G>A,p.(Cys333Tyr)
120	Ovary	Breast; Uterus; OtherGI; Melanoma; Hematological; Other			BRCA2:c.4757C>T,p.(Thr1586Ile)
1200	Ovary	unspecified
1201	no	Ovary			EPCAM:c.557A>G,p.(Tyr186Cys)
1202	Ovary	unspecified
1203	Breast	Breast
1204	Breast	Melanoma; Hematological; Other
1205	Breast; Lobular	Breast; Prostate; Colorectum; Gastric; Hematological; Other
1206	Breast; TNBC; Ovary	Colorectum; Hematological			MUTYH:c.700G>A,p.(Val234Met)
1207	Pancreas	Prostate; Pancreas; Other
1208	Breast	Breast; Uterus			BRCA1:c.4060_4062delinsGAA,p.(Asn1354Glu)
1209	Ovary	Breast; Ovary; Uterus; Other
121	Breast	Breast; Uterus; Colorectum; OtherGI; Other
1210	no	NA
1211	Ovary	NA
1212	Breast	Breast; Ovary
1213	yes_unspecified	Breast; Ovary; Prostate; Colorectum; Melanoma; Brain; Other
1214	Breast	Breast; Other
1215	Breast	Breast; Ovary; Prostate; Uterus			BRIP1:c.1433A>C,p.(His478Pro)
1216	Pancreas	Breast; Pancreas; Colorectum; Gastric; OtherGI; Brain
1217	Breast	Breast; Other
1218	Breast; Ovary	Breast
1219	Ovary	Ovary	MSH2:c.508C>T,p.(Gln170*)		EPCAM:c.401C>T,p.(Thr134Ile)	MSH2:c.508C>T,p.(Gln170*)
122	Ovary	Breast; Ovary; Prostate; Hematological; Other
1220	Ovary	Prostate
1221	yes_unspecified	Breast; Ovary			PMS2:c.972C>A,p.(Asn324Lys)
1222	Ovary	NA
1223	Breast; TNBC	unspecified	PALB2:c.3113G>A,p.(Trp1038*)			PALB2:c.3113G>A,p.(Trp1038*)
1224	Breast	Breast; Prostate; Pancreas; Uterus; Colorectum			BRIP1:c.1730A>T,p.(Lys577Met)
1225	Ovary	unspecified
1226	Breast; Ovary	Breast; Ovary; Prostate; Pancreas; Melanoma; Hematological
1227	Ovary	Breast
1228	Breast	Breast; OtherGI			CDH1:c.2635G>A,p.(Gly879Ser)
1229	Breast	Breast; Gastric
123	Breast	Breast; Pancreas; Melanoma; Brain; Other
1230	Breast; Lobular	Breast; Prostate; Pancreas; Colorectum; Gastric; Melanoma
1231	no	Ovary
1232	yes_unspecified	unspecified
1233	Breast; TNBC; Ovary	Breast	BRCA1:c.1600C>T,p.(Gln534*)			BRCA1:c.1600C>T,p.(Gln534*)
1234	Breast	Ovary; Prostate; Gastric
1235	Ovary	Breast; Uterus
1236	Breast	Breast; Gastric; Other
1237	yes_unspecified	Ovary; Prostate; Melanoma; Other
1238	Breast; Bilateral	Breast			ATM:c.4949A>G,p.(Asn1650Ser)
1239	Breast	Breast; Ovary
124	Breast	Breast; Uterus
1240	Breast	Breast; Ovary; Pancreas; Gastric; OtherGI; Melanoma
1241	Breast	Breast; Ovary; Uterus; Hematological; Other
1242	Ovary	Ovary; Prostate; Uterus
1243	Ovary; Melanoma	Breast; Ovary; Uterus; Gastric; Brain			ATM:c.2260C>A,p.(Gln754Lys)
1244	Breast	Breast; Prostate; OtherGI; Melanoma; Brain; Other	RAD51D:c.(?_-21)_(*21_?)del		CHEK2:c.556A>C,p.(Asn186His)	RAD51D:c.(?_-21)_(*21_?)del
1245	Breast; Bilateral	Breast; Pancreas; Colorectum; Gastric; Melanoma			BRCA1:c.3758C>G,p.(Ser1253Cys)
1246	Breast	Breast; Prostate; Uterus; Colorectum
1247	Breast	Breast; Ovary; Prostate; Colorectum
1248	Breast	Breast
1249	no	NA	PALB2:c.2325dupA,p.(Phe776Ilefs*26)		POLE:c.5959_5960ins198,p.(Leu1986_Pro1987ins66)	PALB2:c.2325dupA,p.(Phe776Ilefs*26)
125	Breast; TNBC; Bilateral	Breast; Brain; Other			PALB2:c.298C>T,p.(Leu100Phe); BRCA2:c.2225A>G,p.(Gln742Arg)
1250	Breast	Breast; Ovary; Pancreas; Colorectum; Gastric; OtherGI
1251	Ovary	unspecified
1252	Breast	Breast
1253	Breast	NA			RAD51D:c.835G>A,p.(Asp279Asn)
1254	Melanoma	Breast; Melanoma	BRCA2:c.9253dupA,p.(Thr3085Asnfs*26)			BRCA2:c.9253dupA,p.(Thr3085Asnfs*26)
1255	yes_unspecified	Breast; Ovary; Uterus; Gastric; Melanoma; Hematological; Other			MUTYH:c.2T>C,p.(?); PMS2:c.86G>C,p.(Gly29Ala)
1256	Colorectum	unspecified
1257	Breast	Breast; Prostate; Pancreas; Gastric; Hematological; Other			BRCA2:c.7010C>T,p.(Thr2337Ile); CHEK2:c.1427C>T,p.(Thr476Met); ATM:c.6257A>T,p.(Tyr2086Phe)
1258	Colorectum	Breast; Prostate; Pancreas; Uterus; Colorectum; OtherGI; Brain; Other			PMS2:c.1768A>G,p.(Ile590Val)
1259	Breast	Breast; Prostate; Colorectum; Other
126	Breast	Breast			MSH2:c.1217G>A,p.(Arg406Gln)
1260	Colorectum	Colorectum; Melanoma			POLE:c.3919A>G,p.(Ile1307Val)
1261	Colorectum; Polyps	Breast; Colorectum; Gastric; OtherGI
1262	Breast; TNBC	Breast; Ovary; Prostate
1263	Breast; Thyroid	Breast; Prostate; Uterus; Colorectum; Melanoma; Hematological; Thyroid; Brain; Other
1264	Breast; TNBC	Breast
1265	Breast	Breast; OtherGI
1266	Ovary	NA			PMS2:c.2174+6T>C
1267	Gastric; Diffuse.Signet.Ring	Prostate; Colorectum
1268	no	Ovary; Prostate; Colorectum; Gastric			MSH2:c.2377C>G,p.(Gln793Glu)
1269	Breast	NA			PALB2:c.2816T>G,p.(Leu939Trp)
127	Breast; Bilateral	Breast; Prostate			PMS2:c.58C>T,p.(Arg20Trp)
1270	Breast	Breast; Pancreas; Colorectum; OtherGI; Polyps; Melanoma; Brain; Other			POLE:c.91G>C,p.(Ala31Pro)
1271	Breast; Bilateral	Breast; Pancreas; Gastric; OtherGI; Other
1272	no	NA		ATM:c.6200C>A,p.(Ala2067Asp)		ATM:c.6200C>A,p.(Ala2067Asp)
1273	Colorectum	Breast; Ovary; Uterus; Colorectum			RAD51C:c.790G>A,p.(Gly264Ser)
1274	Breast; TNBC	Uterus			CDK4:c.245G>A,p.(Arg82Gln)
1275	Breast	Breast; Ovary; Uterus; Colorectum; Thyroid; Other
1276	Polyps	NA		MUTYH:c.884C>T,p.(Pro295Leu)	MUTYH:c.643G>A,p.(Val215Met)	MUTYH:c.884C>T,p.(Pro295Leu)
1277	no	Breast; Prostate; Colorectum; Gastric; OtherGI; Polyps; Other
1278	Breast; Uterus	Breast; Ovary; Pancreas; Melanoma; Hematological			ATM:c.4066A>G,p.(Asn1356Asp); MUTYH:c.821G>A,p.(Arg274Gln)
1279	Breast	Breast; Uterus
128	Breast	Ovary; Colorectum; OtherGI			PTEN:c.210-7_210-3del
1280	yes_unspecified	Breast; Ovary; Prostate; Pancreas; Colorectum
1281	Ovary; Uterus	Ovary
1282	Breast	Breast
1283	Gastric; OtherGI	Breast; Prostate; Thyroid	BRCA2:c.7913_7917del,p.(Phe2638*)		BMPR1A:c.995T>C,p.(Leu332Pro); APC:c.3625G>A,p.(Glu1209Lys)	BRCA2:c.7913_7917del,p.(Phe2638*)
1284	Breast; Lobular	Breast; Gastric; Melanoma
1285	Breast; TNBC	Breast; Prostate; Uterus; Colorectum; Gastric; Melanoma; Brain; Other	MUTYH:c.1437_1439del,p.(Glu480del)			MUTYH:c.1437_1439del,p.(Glu480del)
1286	Ovary	NA	BRCA1:c.1912delG,p.(Glu638Asnfs*13)			BRCA1:c.1912delG,p.(Glu638Asnfs*13)
1287	Breast	NA
1288	Breast	NA			MLH1:c.65G>C,p.(Gly22Ala)
1289	yes_unspecified	NA
129	Breast; Pancreas	Breast; Other
1290	Breast	Breast; Uterus; Colorectum; Other
1291	Breast	NA
1292	Breast	NA
1293	Breast	Breast
1294	Breast	Breast; Melanoma
1295	Breast	Breast; Prostate; Pancreas; Colorectum; Gastric	BRCA2:c.2808_2811del,p.(Ala938Profs*21)		BRCA1:c.5495T>G,p.(Val1832Gly)	BRCA2:c.2808_2811del,p.(Ala938Profs*21)
1296	Breast; OtherGI; Melanoma	Breast; Melanoma
1297	Polyps	NA
1298	Breast	Breast; Ovary; Colorectum; Gastric; Other			MSH2:c.2516A>G,p.(His839Arg)
1299	Ovary	Breast; Ovary		RAD51C:c.701C>G,p.(Ser234*)	BRCA2:c.9925G>A,p.(Glu3309Lys)	RAD51C:c.701C>G,p.(Ser234*)
13	Breast; Bilateral	Breast; Prostate; Pancreas; Uterus; Colorectum; Gastric; OtherGI; Hematological; Other
130	Breast	Breast; Prostate			MSH6:c.2651C>G,p.(Ser884Cys)
1300	Breast	NA
1301	Ovary	NA			PMS2:c.53T>C,p.(Ile18Thr)
1302	Breast	Breast
1303	Breast; Polyps	Breast; Colorectum; Gastric; OtherGI; Other			SDHB:c.716C>T,p.(Ser239Phe)
1304	yes_unspecified	NA
1305	Breast	Breast; Ovary; Prostate			ATM:c.4424A>G,p.(Tyr1475Cys)
1306	yes_unspecified	Breast			MSH2:c.1607A>G,p.(Asn536Ser)
1307	yes_unspecified	Breast; Ovary; Colorectum; OtherGI; Polyps; Hematological; Brain; Other	MUTYH:c.1187G>A,p.(Gly396Asp)			MUTYH:c.1187G>A,p.(Gly396Asp)
1308	Breast	Breast; Prostate; Pancreas; Uterus; Gastric		CHEK2:c.320-?_592+?dup		CHEK2:c.320-?_592+?dup
1309	Breast	NA			CHEK2:c.1037G>A,p.(Arg346His)
131	Breast	unspecified
1310	Breast; Ovary	unspecified	RAD51C:c.394dupA,p.(Thr132Asnfs*23)			RAD51C:c.394dupA,p.(Thr132Asnfs*23)
1311	Polyps	Breast; Colorectum; Polyps; Thyroid; Other		APC:c.1312+3A>G		APC:c.1312+3A>G
1312	Colorectum	NA			MSH6:c.905G>C,p.(Arg302Thr); NBN:c.1133G>C,p.(Ser378Thr); CDH1:c.188G>A,p.(Arg63Gln)
1313	Breast; TNBC	Breast; Pancreas; Other
1314	Breast; Bilateral	Breast; Ovary; Prostate; Uterus; Melanoma; Other			POLE:c.2770C>T,p.(Arg924Cys)
1315	Breast; Lobular	Breast; Melanoma; Hematological; Other
1316	Breast; Bilateral	Breast
1317	Breast; Bilateral	Breast; Prostate; Colorectum; Gastric; OtherGI; Thyroid; Other			ATM:c.663-?_9171+?dup
1318	yes_unspecified	Breast; Ovary
1319	yes_unspecified	NA			BRCA2:c.7057G>C,p.(Gly2353Arg)
132	Breast; Melanoma; Other	Prostate; Melanoma; Other			ATM:c.4964C>A,p.(Ser1655Tyr)
1320	Uterus	Gastric; Hematological; Other	MLH1:c.843dupA,p.(Ala282Serfs*25)			MLH1:c.843dupA,p.(Ala282Serfs*25)
1321	yes_unspecified	Breast; Ovary
1322	Breast; Ovary; Hematological; Thyroid	Breast		TP53:c.1118delA,p.(Lys373Argfs*49)		TP53:c.1118delA,p.(Lys373Argfs*49)
1323	Breast	Breast; Gastric; OtherGI; Other
1324	Colorectum	Prostate; Melanoma			NBN:c.511A>G,p.(Ile171Val)
1325	Colorectum	Breast; Prostate; Colorectum; Gastric; Other
1326	Breast; Bilateral	NA
1327	Breast	Breast
1328	Breast	Breast; Prostate; Colorectum; OtherGI; Other
1329	Breast	Breast; Brain			PALB2:c.11C>T,p.(Pro4Leu)
133	Breast	Breast; Ovary			APC:c.5140G>A,p.(Asp1714Asn)
1330	no	NA
1331	Breast	Breast; Ovary; OtherGI; Hematological; Other
1332	Ovary	Breast; Ovary; Other	TP53:c.733G>A,p.(Gly245Ser)			TP53:c.733G>A,p.(Gly245Ser)
1333	Ovary; Thyroid	unspecified			MLH1:c.1166G>A,p.(Arg389Gln)
1334	yes_unspecified	Breast; Pancreas; Hematological; Other	BRCA2:c.5645C>A,p.(Ser1882*)			BRCA2:c.5645C>A,p.(Ser1882*)
1335	yes_unspecified	Breast; Prostate; OtherGI; Brain; Other
1336	Breast	Breast; OtherGI; Hematological; Brain; Other			MSH6:c.3259C>G,p.(Pro1087Ala)
1337	Breast	Breast; Pancreas; Melanoma			CHEK2:c.1319T>C,p.(Ile440Thr)
1338	Breast; TNBC	unspecified
1339	Breast; Other	Breast; Ovary; Prostate; Pancreas; Colorectum
134	Breast	NA
1340	no	NA
1341	Hematological	Hematological			APC:c.295C>T,p.(Arg99Trp)
1342	Breast; Bilateral	Breast; Pancreas			BRIP1:c.1655T>C,p.(Ile552Thr)
1343	no	NA
1344	no	NA
1345	Ovary	NA
1346	Ovary; Uterus	Ovary; Uterus; Sarcoma		PMS2:c.137G>T,p.(Ser46Ile)		PMS2:c.137G>T,p.(Ser46Ile)
1347	Colorectum; Thyroid	Breast; Prostate; Colorectum; Polyps; Thyroid; Other			BRCA2:c.6322C>T,p.(Arg2108Cys)
1348	Breast	Breast; Ovary
1349	Breast	Breast; Pancreas; Colorectum; Other			BRCA2:c.731A>G,p.(Asp244Gly)
135	Ovary	Uterus; Colorectum; OtherGI
1350	Breast; Other	Breast; Ovary; Gastric; OtherGI; Melanoma; Hematological; Other
1351	Breast; Bilateral	NA
1352	Colorectum; OtherGI; Brain	Colorectum
1353	no	NA
1354	no	Ovary
1355	Breast; Lobular	Breast; Uterus; Gastric
1356	Ovary; Uterus	NA	BRIP1:c.133G>T,p.(Glu45*)			BRIP1:c.133G>T,p.(Glu45*)
1357	Breast	Breast; Ovary; Other			PALB2:c.3054G>C,p.(Glu1018Asp)
1358	Breast	unspecified
1359	no	NA
136	yes_unspecified	Breast; Uterus; Colorectum; Hematological	BRCA2:c.2808_2811del,p.(Ala938Profs*21)			BRCA2:c.2808_2811del,p.(Ala938Profs*21)
1360	yes_unspecified	NA
1361	Breast; Ovary	Ovary	BRCA1:c.4276delT,p.(Ser1426Leufs*8)		BRCA2:c.4594G>T,p.(Val1532Phe)	BRCA1:c.4276delT,p.(Ser1426Leufs*8)
1362	Uterus; Colorectum	NA	MSH6:c.2764C>T,p.(Arg922*)			MSH6:c.2764C>T,p.(Arg922*)
1363	Ovary	Breast; Ovary; Colorectum; OtherGI; Other			BARD1:c.709C>G,p.(Gln237Glu)
1364	Breast; TNBC	Breast; Ovary; Gastric; Other
1365	Colorectum; Hematological	Breast; Uterus; OtherGI; Hematological; Brain
1366	Breast	Breast; Pancreas; Other			MSH2:c.1601G>A,p.(Arg534His)
1367	Polyps	OtherGI; Polyps
1368	Ovary	Ovary; OtherGI			BRCA2:c.433_435del,p.(Val145del)
1369	Ovary; Colorectum; Thyroid	Breast; Ovary; Pancreas; Colorectum; Thyroid
137	Ovary	Breast
1370	Breast	Breast; Ovary; Pancreas; OtherGI; Melanoma; Hematological			POLE:c.691C>T,p.(Arg231Cys)
1371	Breast	Breast; Ovary; Uterus
1372	no	NA
1373	Ovary	Ovary; Gastric
1374	Breast	Breast			CDH1:c.1298A>G,p.(Asp433Gly)
1375	Breast	Breast; Prostate; Colorectum
1376	no	NA		CHEK2:c.917G>C,p.(Gly306Ala)	NBN:c.1194A>C,p.(Gln398His)	CHEK2:c.917G>C,p.(Gly306Ala)
1377	Breast	NA
1378	Breast; Bilateral	Breast; Gastric; Brain; Other	MUTYH:c.1187G>A,p.(Gly396Asp); BRIP1:c.2392C>T,p.(Arg798*)			MUTYH:c.1187G>A,p.(Gly396Asp); BRIP1:c.2392C>T,p.(Arg798*)
1379	no	NA		BRCA2:c.7007G>A,p.(Arg2336His)	BARD1:c.632T>C,p.(Leu211Ser)	BRCA2:c.7007G>A,p.(Arg2336His)
138	Breast	Breast; Uterus; Gastric; Hematological; Other
1380	Gastric; Diffuse.Signet.Ring	Breast; Prostate; OtherGI
1381	Ovary	NA		ATM:c.57_58dup,p.(Ala20Glufs*15)	PMS2:c.620G>A,p.(Gly207Glu)	ATM:c.57_58dup,p.(Ala20Glufs*15)
1382	Ovary; Uterus	Ovary; Uterus; Colorectum
1383	no	Ovary
1384	Breast; Sarcoma	Breast; Ovary; Uterus; Melanoma
1385	Polyps	NA			CHEK2:c.1582G>A,p.(Glu528Lys); APC:c.6117G>T,p.(Leu2039Phe)
1386	Ovary	NA
1387	Breast; Lobular	Breast; Pancreas; Colorectum; Melanoma; Other
1388	no	NA
1389	Breast	Breast; Colorectum; Gastric
139	Breast; Bilateral; Uterus	Gastric; Other
1390	Breast; TNBC; Melanoma; Hematological	Breast; Pancreas; Melanoma; Other			RAD51C:c.790G>A,p.(Gly264Ser); BRIP1:c.1316G>A,p.(Arg439Gln)
1391	Ovary	Ovary; Colorectum
1392	Breast; Ovary	NA
1393	Breast	Breast; Ovary; Gastric; OtherGI; Brain
1394	Breast	Breast; Ovary; Colorectum; Hematological; Other
1395	yes_unspecified	Breast; Colorectum; OtherGI; Melanoma; Hematological; Brain; Other			ATM:c.5728C>A,p.(Leu1910Ile)
1396	Colorectum	Colorectum
1397	Breast; Lobular; Colorectum; Polyps	Ovary; Pancreas; Uterus; Colorectum; Gastric; Polyps; Melanoma; Brain		ATM:c.8371_8374del,p.(Tyr2791Glyfs*14)		ATM:c.8371_8374del,p.(Tyr2791Glyfs*14)
1398	Polyps	Colorectum; OtherGI; Polyps; Sarcoma; Brain	APC:c.994C>T,p.(Arg332*)			APC:c.994C>T,p.(Arg332*)
1399	Breast; Thyroid	Breast; Uterus; Gastric; OtherGI; Melanoma; Hematological; Thyroid; Other			CHEK2:c.1470C>A,p.(Asp490Glu); PTEN:c.80-958_80-60del; EPCAM:c.577A>G,p.(Ile193Val)
14	yes_unspecified	Breast; OtherGI; Melanoma
140	Uterus	Breast; Uterus; OtherGI; Melanoma; Brain; Other			ATM:c.8156G>A,p.(Arg2719His)
1400	OtherGI; Polyps	Ovary; Prostate; Colorectum; Gastric; OtherGI; Other			APC:c.764A>G,p.(His255Arg)
1401	no	Breast; Other
1402	Breast	Breast; Pancreas; Uterus
1403	yes_unspecified	NA
1404	Breast	NA			BRCA1:c.2882A>G,p.(Asn961Ser)
1405	Ovary	NA
1406	Gastric; Hematological	Breast; Colorectum; OtherGI; Hematological; Other	TP53:c.733G>A,p.(Gly245Ser)			TP53:c.733G>A,p.(Gly245Ser)
1407	Ovary	Prostate; Colorectum; Hematological; Other
1408	Breast	NA
1409	yes_unspecified	Breast; Ovary; Prostate; Colorectum; Gastric; OtherGI; Brain; Other			POLE:c.1784A>G,p.(Asn595Ser)
141	no	NA	CHEK2:c.1462-?_1632+?del			CHEK2:c.1462-?_1632+?del
1410	yes_unspecified	Breast; Ovary; OtherGI; Brain			POLD1:c.532G>C,p.(Gly178Arg)
1411	yes_unspecified	Breast; Prostate; Pancreas; Colorectum; OtherGI; Hematological	BRCA1:c.1961delA,p.(Lys654Serfs*47)			BRCA1:c.1961delA,p.(Lys654Serfs*47)
1412	Breast; TNBC	Breast; Prostate; Melanoma			APC:c.5635G>T,p.(Ala1879Ser)
1413	Ovary	Breast
1414	Ovary	Breast	RAD51D:c.451C>T,p.(Gln151*)			RAD51D:c.451C>T,p.(Gln151*)
1415	Breast	Breast; Gastric
1416	yes_unspecified	NA
1417	Breast; Thyroid	Breast; Colorectum
1418	Breast	Breast; Colorectum; Gastric; Hematological; Other		BRCA1:c.5054C>T,p.(Thr1685Ile)		BRCA1:c.5054C>T,p.(Thr1685Ile)
1419	Breast	Breast; Ovary; Colorectum			PTEN:c.350A>G,p.(Asn117Ser)
142	Breast; TNBC	NA
1420	Breast	Breast; Ovary; Prostate; Uterus; Gastric; Melanoma; Brain
1421	Breast	Breast; Colorectum
1422	Breast; TNBC	NA			NBN:c.803C>T,p.(Thr268Met)
1423	Sarcoma	unspecified	MUTYH:c.1187G>A,p.(Gly396Asp); MUTYH:c.389-1G>A		CTNNA1:c.2694C>T,p.(Ser898=)	MUTYH:c.1187G>A,p.(Gly396Asp); MUTYH:c.389-1G>A
1424	Breast; TNBC	Breast; Colorectum; Melanoma
1425	Breast; TNBC	Colorectum; Hematological			STK11:c.116G>T,p.(Arg39Leu); CTNNA1:c.410G>A,p.(Arg137Gln)
1426	Polyps	Prostate; Other
1427	Breast	Breast; Ovary			RAD51C:c.790G>A,p.(Gly264Ser)
1428	Ovary	NA
1429	Breast	Breast			APC:c.4072G>A,p.(Ala1358Thr)
143	Breast	Breast; Ovary; Colorectum; Gastric; OtherGI
1430	Breast; Colorectum	Breast; Ovary; Prostate; Uterus; OtherGI; Other			MSH2:c.128A>G,p.(Tyr43Cys); BRCA2:c.3401G>C,p.(Ser1134Thr)
1431	no	Breast; Ovary; Gastric; Melanoma; Thyroid; Other
1432	Ovary; Colorectum	Breast; Colorectum; Gastric; OtherGI; Hematological; Other
1433	Breast	Breast
1434	Uterus	Uterus; Melanoma
1435	Ovary	Breast; Prostate; Uterus; Colorectum; OtherGI; Brain
1436	Breast	Breast; Prostate; Pancreas; Uterus; Colorectum; Gastric; OtherGI; Hematological; Brain; Other
1437	Ovary	Breast; Ovary; Uterus; OtherGI; Melanoma; Other			STK11:c.1140T>G,p.(Asn380Lys)
1438	Colorectum; Melanoma	Uterus; Colorectum; Polyps
1439	Breast	Breast; Ovary; Gastric; Other			BRCA2:c.6698C>A,p.(Ala2233Asp); ATM:c.4442C>T,p.(Ser1481Phe)
144	yes_unspecified	Breast	BRCA2:c.5350_5351del,p.(Asn1784Hisfs*2)			BRCA2:c.5350_5351del,p.(Asn1784Hisfs*2)
1440	yes_unspecified	Breast; Ovary; Colorectum		RAD51D:c.620C>T,p.(Ser207Leu)		RAD51D:c.620C>T,p.(Ser207Leu)
1441	Ovary	unspecified
1442	Colorectum; Polyps	Colorectum; Brain
1443	Breast; TNBC	Breast; Colorectum; Other			BMPR1A:c.1457G>A,p.(Arg486Gln)
1444	no	Breast
1445	Ovary	NA
1446	Breast	Breast; Ovary; Hematological			BARD1:c.2111G>A,p.(Ser704Asn)
1447	Ovary	Breast; Colorectum; Gastric
1448	Colorectum	Breast; Colorectum	MUTYH:c.1187G>A,p.(Gly396Asp)			MUTYH:c.1187G>A,p.(Gly396Asp)
1449	no	Pancreas; Uterus; Colorectum			MLH1:c.304G>A,p.(Glu102Lys)
145	Breast; Bilateral	Breast; Gastric; OtherGI; Other
1450	Breast	Breast; Colorectum; OtherGI; Hematological
1451	Breast; Pancreas	Breast; Pancreas		ATM:c.2250G>A,p.(Lys750=)		ATM:c.2250G>A,p.(Lys750=)
1452	no	NA
1453	Sarcoma	NA
1454	Breast; Thyroid	NA			PMS2:c.935T>C,p.(Met312Thr)
1455	Breast	Breast; Prostate; Uterus; Hematological; Other
1456	Ovary	Ovary; OtherGI; Melanoma
1457	Breast	Breast; Pancreas; Colorectum
1458	no	Ovary; OtherGI; Melanoma; Other			PMS2:c.1753C>A,p.(Leu585Ile)
1459	Colorectum	Colorectum; Gastric; OtherGI	PMS2:c.736_741delinsTGTGTGTGAAG,p.(Pro246Cysfs*3)		ATM:c.553G>C,p.(Val185Leu)	PMS2:c.736_741delinsTGTGTGTGAAG,p.(Pro246Cysfs*3)
146	Colorectum	Breast; Ovary; Uterus; Colorectum; Brain
1460	Breast	Breast; Uterus
1461	Breast; TNBC	Breast
1462	no	Breast; Ovary			MLH1:c.102G>C,p.(Glu34Asp)
1463	Colorectum	Breast; Uterus; Colorectum	MSH6:c.3202C>T,p.(Arg1068*)		POLE:c.6508T>C,p.(Cys2170Arg); POLE:c.1447A>G,p.(Thr483Ala); CDH1:c.2343A>T,p.(Glu781Asp)	MSH6:c.3202C>T,p.(Arg1068*)
1464	Breast; Lobular	Breast; Colorectum; OtherGI; Melanoma			MLH1:c.977T>C,p.(Val326Ala)
1465	Breast; Bilateral	Pancreas
1466	Breast	Breast; Ovary; Gastric; Other	MSH6:c.10C>T,p.(Gln4*)			MSH6:c.10C>T,p.(Gln4*)
1467	Uterus	Breast; Ovary; Uterus; Colorectum; Gastric; OtherGI; Polyps; Other			MLH1:c.977T>C,p.(Val326Ala)
1468	Breast	Breast; Pancreas; Uterus; Other
1469	Breast	Breast; Ovary; Prostate; Uterus; Colorectum; Gastric; Melanoma; Hematological; Thyroid; Brain
147	Colorectum	Colorectum
1470	Polyps	Colorectum			NBN:c.643C>T,p.(Arg215Trp); MUTYH:c.1276C>T,p.(Arg426Cys)
1471	Breast; Uterus	Breast; Colorectum; Melanoma			MSH2:c.2503A>C,p.(Asn835His); MSH6:c.2776C>T,p.(Leu926Phe)
1472	Colorectum; Polyps; Melanoma	Ovary; OtherGI; Thyroid; Other			POLE:c.3046G>A,p.(Val1016Met); BRIP1:c.1838C>T,p.(Thr613Ile)
1473	Colorectum; Melanoma	Pancreas; Uterus; Brain
1474	Ovary	NA
1475	Breast	Breast; Prostate; Gastric; OtherGI; Hematological
1476	Uterus	NA
1477	Polyps	Prostate; Colorectum
1478	Breast	NA
1479	Breast	Breast; Ovary
148	Breast; Bilateral; Thyroid	Breast; Hematological			CDK4:c.779T>A,p.(Val260Glu)
1480	Colorectum	Breast; Uterus; Colorectum; Polyps
1481	Ovary	Breast; Ovary; Colorectum; Other
1482	Breast	Breast; Ovary; Colorectum; Other
1483	Colorectum; Polyps	Colorectum; Other			POLE:c.4057A>G,p.(Ser1353Gly)
1484	Colorectum; Polyps	Breast; Uterus; Colorectum; Polyps; Other
1485	Breast	Breast; Colorectum; Melanoma			ATM:c.8428A>C,p.(Lys2810Gln)
1486	Breast	Breast; Ovary; Prostate; Colorectum; OtherGI
1487	Breast; TNBC	NA
1488	Breast	NA			CDH1:c.892G>A,p.(Ala298Thr)
1489	Ovary	NA
149	Breast	Breast; Pancreas; Uterus; Colorectum; Gastric; OtherGI; Brain; Other			MUTYH:c.38C>T,p.(Ala13Val)
1490	no	Breast
1491	Breast; TNBC	Uterus
1492	Breast; TNBC	Breast	BRCA2:c.9513_9516del,p.(Leu3172Alafs*44)			BRCA2:c.9513_9516del,p.(Leu3172Alafs*44)
1493	OtherGI	OtherGI	ATM:c.8977C>T,p.(Arg2993*)		STK11:c.1036G>A,p.(Gly346Ser)	ATM:c.8977C>T,p.(Arg2993*)
1494	Polyps	Breast; Prostate; Other			APC:c.7942G>T,p.(Ala2648Ser)
1495	Uterus	Gastric
1496	Breast	Breast; Pancreas; Melanoma; Other
1497	Ovary	NA
1498	no	NA
1499	no	Breast; Ovary	TP53:c.375G>A,p.(Thr125=)		ATM:c.4324T>C,p.(Tyr1442His)	TP53:c.375G>A,p.(Thr125=)
15	yes_unspecified	Other	PMS2:c.538-?_903+?del			PMS2:c.538-?_903+?del
150	Breast	Breast; Colorectum; Gastric; OtherGI; Melanoma; Other
1500	Brain	NA
1501	Ovary	NA
1502	no	Breast; Ovary
1503	Colorectum	Breast; Uterus; Gastric			MLH1:c.1897-17C>G
1504	Breast	Breast; Ovary
1505	no	Breast	BRCA1:c.1360_1361del,p.(Ser454*)			BRCA1:c.1360_1361del,p.(Ser454*)
1506	Breast	NA			MSH6:c.-2G>T
1507	Breast	Breast; Prostate; Hematological
1508	Breast; TNBC	Breast; Ovary; Colorectum; Gastric; Hematological; Other			BRCA1:c.736T>G,p.(Leu246Val)
1509	Breast	Breast; Gastric; OtherGI; Melanoma; Other	CHEK2:c.1100delC,p.(Thr367Metfs*15)			CHEK2:c.1100delC,p.(Thr367Metfs*15)
151	Breast; Lobular	Breast; Prostate; Melanoma
1510	Colorectum	Colorectum; OtherGI; Melanoma; Brain
1511	no	Breast; Colorectum; Melanoma; Other			BRCA2:c.5659A>G,p.(Thr1887Ala)
1512	Breast	Breast; Thyroid			CHEK2:c.659A>G,p.(Tyr220Cys)
1513	no	Breast; Colorectum; OtherGI; Other
1514	Breast	Breast; Ovary; Prostate; Melanoma	CHEK2:c.1100delC,p.(Thr367Metfs*15)			CHEK2:c.1100delC,p.(Thr367Metfs*15)
1515	Colorectum; Polyps	Breast; Prostate; Colorectum; Polyps			SDHB:c.765+14G>C
1516	Breast	NA
1517	Breast; Bilateral	Breast; Melanoma
1518	Breast	Breast; Ovary; Prostate; Gastric; Hematological
1519	Breast	Breast; Gastric; Other			ATM:c.4388T>G,p.(Phe1463Cys)
152	Breast	Breast; Colorectum; Other			BRCA2:c.9433G>C,p.(Val3145Leu)
1520	Breast; TNBC	Breast; Prostate; Colorectum; OtherGI; Other
1521	Breast	NA			POLE:c.139C>T,p.(Arg47Trp)
1522	Prostate; Colorectum; Polyps	NA		MLH1:c.545+3A>G		MLH1:c.545+3A>G
1523	Ovary	NA
1524	Breast; TNBC; Uterus	Gastric
1525	Breast	Breast; Pancreas; OtherGI; Hematological
1526	Breast; Lobular	Breast; Prostate; Pancreas; Colorectum; Other
1527	Colorectum	Breast; Ovary; Prostate; Uterus; Colorectum; Gastric; OtherGI; Melanoma
1528	Ovary; Uterus	Breast; Prostate			MSH2:c.815C>T,p.(Ala272Val)
1529	Breast; TNBC; Uterus	Breast; Uterus; OtherGI			MSH6:c.3278G>T,p.(Gly1093Val)
153	Uterus	unspecified		BRCA2:c.67+1G>A		BRCA2:c.67+1G>A
1530	Colorectum; Polyps	Ovary; Pancreas; Uterus; Colorectum; Other
1531	Breast; Ovary	Breast; Ovary			MSH6:c.1403G>A,p.(Arg468His); NBN:c.425A>G,p.(Asn142Ser)
1532	Ovary	Breast; Ovary; Uterus; Colorectum; OtherGI; Melanoma	ATM:c.3802delG,p.(Val1268*)			ATM:c.3802delG,p.(Val1268*)
1533	Breast	NA			CHEK2:c.*7T>C
1534	Ovary	Uterus; Colorectum; Gastric; Brain; Other	MSH2:c.942+3A>T			MSH2:c.942+3A>T
1535	Breast; TNBC; OtherGI	Prostate; Colorectum; Melanoma
1536	Breast	Breast; Ovary
1537	OtherGI	NA			PMS2:c.1240G>T,p.(Asp414Tyr)
1538	Ovary	NA	BRCA2:c.3248dupA,p.(Asn1083Lysfs*2)			BRCA2:c.3248dupA,p.(Asn1083Lysfs*2)
1539	Breast	Breast			NBN:c.1262T>C,p.(Leu421Ser)
154	Ovary	Breast; Pancreas; OtherGI			RAD51C:c.477T>G,p.(Asp159Glu)
1540	Ovary	Brain			MLH1:c.306+4A>G
1541	Pancreas; OtherGI	Pancreas
1542	Breast	NA
1543	Ovary	NA			MLH1:c.453+14A>G; BRIP1:c.2290_2298del,p.(Lys764_Ser766del)
1544	Other	NA	RAD51C:c.838-?_965+?dup		MSH6:c.1501C>T,p.(His501Tyr)	RAD51C:c.838-?_965+?dup
1545	Breast	Breast
1546	no	NA
1547	no	Breast; Ovary
1548	Ovary; Thyroid	Breast	PALB2:c.2587-?_2748+?del			PALB2:c.2587-?_2748+?del
1549	no	Breast; Gastric; Sarcoma			PMS2:c.2012C>T,p.(Thr671Met); POLD1:c.2978C>T,p.(Thr993Met)
155	Breast	Breast; Ovary; OtherGI			MSH2:c.2789dupT,p.(Val932Serfs*21)
1550	Breast; TNBC	Other
1551	Breast	Breast; Prostate; Pancreas; Colorectum; Thyroid; Other	CHEK2:c.909-?_1095+?del		TP53:c.1060C>A,p.(Gln354Lys)	CHEK2:c.909-?_1095+?del
1552	Breast	Breast; Pancreas; Gastric; Polyps; Melanoma; Hematological; Thyroid
1553	Polyps	Ovary; Thyroid
1554	Breast; Ovary	Breast; Colorectum; OtherGI		BRCA1:c.2703delT,p.(Phe901Leufs*99)		BRCA1:c.2703delT,p.(Phe901Leufs*99)
1555	Breast	Breast; Ovary
1556	Breast; Bilateral	Breast; Gastric; OtherGI; Melanoma; Other			MSH2:c.792+5A>G
1557	Ovary	Breast; Prostate; Gastric; OtherGI; Other			PALB2:c.235T>C,p.(Tyr79His)
1558	Breast; Ovary	Breast; Ovary	BRCA2:c.755_758del,p.(Asp252Valfs*24)			BRCA2:c.755_758del,p.(Asp252Valfs*24)
1559	Uterus	Breast; Ovary
156	yes_unspecified	Breast; Ovary; Prostate; Colorectum; Gastric; OtherGI; Melanoma; Brain; Other
1560	Breast; TNBC	Pancreas; Sarcoma	MUTYH:c.536A>G,p.(Tyr179Cys)			MUTYH:c.536A>G,p.(Tyr179Cys)
1561	Breast; Polyps	Breast; Ovary; Prostate; Pancreas; Colorectum; OtherGI; Other	MUTYH:c.536A>G,p.(Tyr179Cys); MUTYH:c.1187G>A,p.(Gly396Asp)			MUTYH:c.536A>G,p.(Tyr179Cys); MUTYH:c.1187G>A,p.(Gly396Asp)
1562	Prostate; Thyroid	Breast; Prostate; Thyroid
1563	Breast; Uterus	Breast; Gastric; Other	MUTYH:c.1187G>A,p.(Gly396Asp)		POLD1:c.208G>T,p.(Val70Phe)	MUTYH:c.1187G>A,p.(Gly396Asp)
1564	Breast; Lobular	Breast; Ovary; Melanoma
1565	Breast	Breast
1566	Breast; Bilateral	Breast; OtherGI			POLD1:c.883G>A,p.(Val295Met)
1567	Polyps	Pancreas; Colorectum		CHEK2:c.470T>C,p.(Ile157Thr)		CHEK2:c.470T>C,p.(Ile157Thr)
1568	Colorectum; Melanoma; Hematological	Breast; Colorectum; Gastric; OtherGI; Melanoma; Other
1569	Breast	Breast			BRCA1:c.4520G>C,p.(Arg1507Thr)
157	Breast; Bilateral	Uterus; OtherGI
1570	Breast	Breast; Gastric; Hematological			CHEK2:c.1175C>T,p.(Ala392Val)
1571	Breast; Thyroid	Breast; Colorectum; OtherGI
1572	Breast	Breast; OtherGI; Hematological; Brain			CDH1:c.892G>A,p.(Ala298Thr)
1573	Breast	Breast
1574	Brain	Breast; Ovary; Gastric; Other			CHEK2:c.842A>G,p.(Asn281Ser); POLE:c.4493C>T,p.(Ala1498Val)
1575	Breast	Breast; Colorectum
1576	Colorectum; OtherGI	Pancreas; Colorectum; Gastric; OtherGI; Brain; Other	MUTYH:c.1187G>A,p.(Gly396Asp)			MUTYH:c.1187G>A,p.(Gly396Asp)
1577	Breast	Breast; Prostate; Other	BRCA1:c.4186-?_4357+?dup			BRCA1:c.4186-?_4357+?dup
1578	no	Breast; Ovary; Hematological			BRCA2:c.4534C>T,p.(Arg1512Cys)
1579	Polyps	Breast; Ovary; Prostate; Gastric; OtherGI; Brain	TP53:c.437G>A,p.(Trp146*)		PALB2:c.1637T>C,p.(Val546Ala); TP53:c.431A>C,p.(Gln144Pro)	TP53:c.437G>A,p.(Trp146*)
158	Breast	Breast; Prostate; Pancreas; Melanoma; Hematological; Other
1580	Breast	Breast; Prostate; Uterus			NBN:c.628G>T,p.(Val210Phe)
1581	Breast	Uterus; Colorectum; Other			POLE:c.4057A>G,p.(Ser1353Gly); CDH1:c.184G>A,p.(Gly62Ser); BARD1:c.1388C>T,p.(Thr463Ile)
1582	Ovary	Breast; Pancreas
1583	Breast	Breast; Prostate		CHEK2:c.470T>C,p.(Ile157Thr)		CHEK2:c.470T>C,p.(Ile157Thr)
1584	Ovary	NA
1585	Breast	Breast; Colorectum; OtherGI; Sarcoma
1586	Ovary	NA
1587	Ovary	Breast
1588	Breast; Ovary	Breast
1589	Ovary	NA
159	Breast; TNBC	Breast			APC:c.4906G>T,p.(Asp1636Tyr); MSH6:c.1739C>T,p.(Ser580Leu)
1590	Ovary	NA
1591	Breast; TNBC	Breast; Brain; Other
1592	Ovary	Colorectum
1593	Ovary	Breast			MUTYH:c.643G>A,p.(Val215Met)
1594	Breast; TNBC	NA		BRCA1:c.110C>G,p.(Thr37Arg)		BRCA1:c.110C>G,p.(Thr37Arg)
1595	Breast; Thyroid	Colorectum
1596	Ovary	NA			BARD1:c.1289C>G,p.(Thr430Ser)
1597	Breast	Breast; Uterus
1598	Breast; Bilateral	Breast; Gastric; Melanoma			POLE:c.313T>A,p.(Tyr105Asn)
1599	Ovary	Breast; Ovary; Colorectum; Gastric; Other
16	Ovary; Uterus	Breast; Ovary; Prostate; Pancreas; Uterus; Colorectum; OtherGI; Melanoma; Other			APC:c.1481G>A,p.(Ser494Asn)
160	Ovary	Prostate; Gastric; Other
1600	Breast; Colorectum; Hematological	Breast; Uterus; Colorectum; Gastric; OtherGI
1601	Ovary	Breast; Ovary; Prostate; Colorectum; Melanoma; Other			BRCA1:c.4379G>T,p.(Ser1460Ile); CHEK2:c.1012C>T,p.(Leu338Phe)
1602	Breast	NA
1603	Breast	Breast; Ovary; Uterus; Gastric; Melanoma; Other			BRCA2:c.5634C>G,p.(Asn1878Lys)
1604	Breast	OtherGI			POLD1:c.2052G>C,p.(Gln684His)
1605	Breast; TNBC	NA			MSH2:c.1730T>C,p.(Ile577Thr)
1606	Breast	Breast; Ovary; Colorectum
1607	Sarcoma	OtherGI
1608	yes_unspecified	NA			TP53:c.469G>A,p.(Val157Ile)
1609	Breast	Breast
161	Breast; Lobular	Breast; Ovary; Pancreas; Colorectum; Gastric; OtherGI	MUTYH:c.1437_1439del,p.(Glu480del)			MUTYH:c.1437_1439del,p.(Glu480del)
1610	no	Breast; Pancreas; Colorectum; Polyps; Brain; Other	BRCA2:c.6644_6647del,p.(Tyr2215Serfs*13)			BRCA2:c.6644_6647del,p.(Tyr2215Serfs*13)
1611	Melanoma	Breast; Colorectum; OtherGI; Melanoma	CHEK2:c.1283C>T,p.(Ser428Phe)			CHEK2:c.1283C>T,p.(Ser428Phe)
1612	Hematological	OtherGI; Melanoma
1613	Colorectum; OtherGI	Colorectum; Brain
1614	Breast; Ovary	NA	BRCA1:c.1195_1196del,p.(His399*); BRCA1:c.1195_1196del,p.(His399*)			BRCA1:c.1195_1196del,p.(His399*)
1615	Breast	Breast; Ovary; Melanoma
1616	no	Breast; Pancreas			BRIP1:c.2344A>G,p.(Ile782Val)
1617	Breast	NA
1618	Breast; Bilateral	Gastric; Other
1619	Breast	Breast; Other			RAD51C:c.790G>A,p.(Gly264Ser)
162	Pancreas	Ovary; Pancreas; Colorectum; Melanoma
1620	Breast	Breast; Prostate; Gastric; Other
1621	Breast	Breast
1622	Breast	Breast; Pancreas; Hematological
1623	no	NA
1624	Breast; Lobular	Ovary; Prostate; Other			BRIP1:c.626A>G,p.(Lys209Arg); CDH1:c.55T>G,p.(Ser19Ala)
1625	no	Breast; Uterus; Colorectum
1626	Colorectum	Colorectum	MLH1:c.117-?_545+?del		BARD1:c.77T>G,p.(Met26Arg)	MLH1:c.117-?_545+?del
1627	no	NA
1628	Breast	Breast; Prostate; Other
1629	Breast	Breast; OtherGI	ATM:c.7271T>G,p.(Val2424Gly)			ATM:c.7271T>G,p.(Val2424Gly)
163	Breast	Pancreas			BRCA2:c.10095delinsGAATTATATCT,p.(Ser3366Asnfs*4)
1630	Breast	NA
1631	Ovary	NA	BRCA2:c.7069_7070del,p.(Leu2357Valfs*2)			BRCA2:c.7069_7070del,p.(Leu2357Valfs*2)
1632	Breast; Colorectum; OtherGI	Breast; Prostate; Pancreas; Colorectum
1633	Gastric	Breast; Ovary
1634	Breast	Breast; Uterus; Colorectum
1635	Ovary	NA			NBN:c.254A>G,p.(Asn85Ser)
1636	Breast; Bilateral; Pancreas	Breast			ATM:c.8480T>G,p.(Phe2827Cys)
1637	Colorectum; Polyps	Uterus; Colorectum; Hematological; Other			MSH6:c.255C>A,p.(Pro85=)
1638	Polyps	NA
1639	Breast; Bilateral	Breast
164	Prostate; Colorectum	Breast
1640	no	NA
1641	Breast	Breast; Melanoma; Sarcoma; Other
1642	Uterus	Breast; Ovary; Pancreas; Uterus			CDKN2A:c.342C>G,p.(Pro114=)
1643	Breast; TNBC	Breast; Colorectum; OtherGI; Melanoma; Other			POLD1:c.455C>T,p.(Ala152Val)
1644	Breast; Uterus	Prostate; Uterus; Colorectum; Hematological; Other
1645	Pancreas; OtherGI; Polyps	Breast; Prostate; Pancreas			APC:c.5140G>A,p.(Asp1714Asn)
1646	Breast	Breast; Prostate; Colorectum; Gastric	MUTYH:c.1187-2A>G			MUTYH:c.1187-2A>G
1647	Breast	Breast; Pancreas; OtherGI; Hematological; Other			ATM:c.4396C>G,p.(Arg1466Gly); PALB2:c.232G>A,p.(Val78Ile)
1648	no	NA	CHEK2:c.1100delC,p.(Thr367Metfs*15)		NBN:c.628G>T,p.(Val210Phe)	CHEK2:c.1100delC,p.(Thr367Metfs*15)
1649	no	Breast
165	Breast; Lobular	Breast; Prostate; Gastric; Hematological; Brain; Other
1650	Breast	NA
1651	Pancreas	Breast; Melanoma; Hematological; Other
1652	Breast; Ovary	Breast; Ovary; Gastric; Other			ATM:c.8672G>A,p.(Gly2891Asp)
1653	Breast; TNBC	Colorectum; Other
1654	Prostate; OtherGI; Melanoma; Hematological	Hematological			BARD1:c.2282G>A,p.(Ser761Asn)
1655	Breast	Breast; Brain
1656	Breast; TNBC	NA
1657	Ovary	NA
1658	yes_unspecified	NA			ATM:c.4949A>G,p.(Asn1650Ser); PALB2:c.110G>A,p.(Arg37His)
1659	Breast	Breast; Ovary
166	Breast; Bilateral	Prostate; Melanoma
1660	Polyps	Colorectum			RAD51D:c.629C>T,p.(Ala210Val)
1661	Breast; Bilateral	Ovary			ATM:c.1703G>T,p.(Arg568Ile); BRIP1:c.1589T>C,p.(Leu530Pro)
1662	Ovary	NA			BRCA2:c.9116C>T,p.(Pro3039Leu); CHEK2:c.246_260del,p.(Asp82_Glu86del)
1663	Breast; Sarcoma	Breast; Colorectum; Other
1664	Ovary	Melanoma			RAD51C:c.325_327del,p.(Asp109del); ATM:c.4388T>G,p.(Phe1463Cys)
1665	Breast	Breast; Colorectum; Gastric; OtherGI			APC:c.749A>G,p.(His250Arg)
1666	yes_unspecified	NA
1667	yes_unspecified	NA			PMS2:c.86G>C,p.(Gly29Ala)
1668	Breast	Breast; Pancreas; Colorectum; Gastric
1669	Breast	OtherGI; Thyroid; Brain
167	Colorectum; Polyps	unspecified
1670	Breast	Breast; Colorectum; Melanoma; Hematological	BRCA1:c.212+3A>G		PALB2:c.298C>T,p.(Leu100Phe)	BRCA1:c.212+3A>G
1671	Ovary	Breast			PALB2:c.1123C>A,p.(Leu375Ile); ATM:c.5890A>G,p.(Lys1964Glu)
1672	Ovary; Uterus	NA			ATM:c.334G>A,p.(Ala112Thr); ATM:c.320G>A,p.(Cys107Tyr)
1673	Breast; Lobular	Breast; Colorectum; Hematological; Other
1674	Breast; TNBC	Breast; Pancreas
1675	Breast	Breast; Ovary; Colorectum; Gastric; OtherGI
1676	Breast; Bilateral	Breast; Gastric	ATM:c.6679C>T,p.(Arg2227Cys)			ATM:c.6679C>T,p.(Arg2227Cys)
1677	Breast	Breast; Prostate; Colorectum; Melanoma
1678	Breast; TNBC	Breast; OtherGI; Other
1679	Ovary	Breast; OtherGI; Other
168	Breast	Breast; Ovary; Melanoma	ATM:c.5712dupA,p.(Ser1905Ilefs*25)	BARD1:c.1325delC,p.(Pro442Leufs*33)		ATM:c.5712dupA,p.(Ser1905Ilefs*25); BARD1:c.1325delC,p.(Pro442Leufs*33)
1680	Breast	Breast; Ovary; Prostate; Colorectum; Gastric; Hematological; Other	BRCA2:c.6644_6647del,p.(Tyr2215Serfs*13)			BRCA2:c.6644_6647del,p.(Tyr2215Serfs*13)
1681	Ovary	NA	RAD51D:c.270_271dup,p.(Lys91Ilefs*13)			RAD51D:c.270_271dup,p.(Lys91Ilefs*13)
1682	no	Breast
1683	Breast	Breast; Prostate; Uterus; Colorectum; Gastric			MLH1:c.1067C>T,p.(Ser356Phe); MSH2:c.764G>A,p.(Ser255Asn)
1684	Ovary	Breast; Ovary; Colorectum	BRCA2:c.1189_1190insTTAG,p.(Gln397Leufs*25)		MSH6:c.1078A>G,p.(Ser360Gly)	BRCA2:c.1189_1190insTTAG,p.(Gln397Leufs*25)
1685	no	Ovary; Colorectum; Gastric; Hematological; Other
1686	Melanoma	Breast; Pancreas; Colorectum; Gastric; OtherGI; Melanoma
1687	Breast; TNBC	Breast			MLH1:c.1730C>T,p.(Ser577Leu)
1688	Ovary	Breast
1689	Breast	NA
169	yes_unspecified	Breast; Ovary; OtherGI			BRCA2:c.2875G>A,p.(Val959Ile); APC:c.1480A>G,p.(Ser494Gly)
1690	Colorectum	Breast; Pancreas; Colorectum; Hematological
1691	Brain	NA
1692	Ovary	Other
1693	Ovary	NA			BRCA1:c.527C>T,p.(Thr176Met)
1694	Breast	Breast; Prostate			MSH2:c.409G>C,p.(Gly137Arg)
1695	Breast; Bilateral	Breast			RAD51C:c.790G>A,p.(Gly264Ser); CDH1:c.808T>G,p.(Ser270Ala)
1696	Breast; Bilateral; Melanoma	Breast
1697	Breast	Ovary			ATM:c.7618G>A,p.(Val2540Ile)
1698	Breast	NA
1699	Ovary	NA			BRCA2:c.3302A>G,p.(His1101Arg)
17	Pancreas	Breast; Pancreas
170	Breast; TNBC	NA			MSH2:c.138C>G,p.(His46Gln)
1700	Polyps	Breast; Uterus; Melanoma; Thyroid; Brain
1701	Sarcoma	Breast; Colorectum; OtherGI; Other			APC:c.3245C>G,p.(Thr1082Ser)
1702	Colorectum; Polyps	Polyps
1703	Ovary	Breast; Ovary; OtherGI; Hematological; Other
1704	Breast	NA	CHEK2:c.1100delC,p.(Thr367Metfs*15)		MUTYH:c.821G>A,p.(Arg274Gln)	CHEK2:c.1100delC,p.(Thr367Metfs*15)
1705	Ovary	NA
1706	Breast	Breast; Other			POLE:c.3971G>A,p.(Arg1324His)
1707	Polyps	Breast; Ovary; Colorectum; OtherGI; Hematological			CHEK2:c.329A>C,p.(Asn110Thr)
1708	Breast; OtherGI	Pancreas		CHEK2:c.470T>C,p.(Ile157Thr)		CHEK2:c.470T>C,p.(Ile157Thr)
1709	Breast; TNBC	NA			ATM:c.3963G>A,p.(Met1321Ile); BRCA2:c.4574A>C,p.(His1525Pro)
171	Breast; Lobular	Breast; Ovary; Pancreas; Hematological			PALB2:c.307G>C,p.(Gly103Arg)
1710	Breast; TNBC	NA
1711	Breast	NA		APC:c.3920T>A,p.(Ile1307Lys)	BARD1:c.2282G>A,p.(Ser761Asn)	APC:c.3920T>A,p.(Ile1307Lys)
1712	Breast; Bilateral	NA
1713	Ovary	Breast; Ovary
1714	Melanoma	Breast; Pancreas; Colorectum; Gastric; Melanoma; Brain
1715	Uterus	NA
1716	Uterus; Melanoma	Breast; Uterus; Other
1717	Breast	Breast; Ovary; Pancreas			MLH1:c.438A>G,p.(Gln146=)
1718	Breast; TNBC	Breast; Ovary			PALB2:c.2344C>T,p.(Pro782Ser)
1719	no	NA
172	Breast	Breast; Prostate; Gastric; OtherGI; Other			BMPR1A:c.1327C>T,p.(Arg443Cys); CHEK2:c.1489G>A,p.(Asp497Asn)
1720	no	Ovary
1721	Ovary	Other
1722	no	Colorectum; Hematological
1723	Breast	Breast; Ovary; Pancreas; Colorectum; Hematological; Thyroid; Other			CHEK2:c.556A>C,p.(Asn186His)
1724	Breast	NA	MUTYH:c.536A>G,p.(Tyr179Cys)			MUTYH:c.536A>G,p.(Tyr179Cys)
1725	no	Breast; Pancreas
1726	Breast; Colorectum	NA
1727	Breast	NA
1728	Breast	Breast; Prostate; Pancreas; Hematological
1729	Ovary	NA
173	Breast; Thyroid	Ovary; Colorectum; Melanoma
1730	no	Breast			PMS2:c.2356C>A,p.(Leu786Met)
1731	Breast; TNBC	NA			MSH6:c.178T>G,p.(Leu60Val)
1732	no	Breast; Ovary; Prostate; Other			ATM:c.1595G>A,p.(Cys532Tyr)
1733	Breast; Bilateral	Breast; Colorectum			PTEN:c.1061C>T,p.(Pro354Leu)
1734	Ovary	Ovary
1735	Breast; TNBC	Breast; Prostate; Pancreas; OtherGI; Other			BRIP1:c.2441G>A,p.(Arg814His)
1736	Breast; TNBC	NA			APC:c.6363_6365dup,p.(Ala2122dup)
1737	Breast; TNBC	Breast; Prostate; Colorectum; Brain			MSH2:c.2266A>G,p.(Thr756Ala)
1738	Breast; TNBC	Breast
1739	Gastric; Diffuse.Signet.Ring	OtherGI; Melanoma; Hematological; Brain
174	Breast	Breast; OtherGI; Melanoma; Other
1740	Uterus; Melanoma; Thyroid	Breast; Prostate; Gastric; Other			BRCA1:c.398G>A,p.(Arg133His)
1741	Breast; Ovary	NA
1742	Breast; Uterus	Breast; Pancreas; Uterus; Colorectum; Gastric			MLH1:c.1937A>G,p.(Tyr646Cys); POLD1:c.13C>T,p.(Arg5Trp)
1743	Uterus	Breast; Ovary; Gastric; Thyroid			POLE:c.4556G>A,p.(Arg1519His)
1744	Colorectum; Sarcoma	Pancreas; Gastric			ATM:c.95G>A,p.(Arg32His)
1745	Polyps	NA
1746	Polyps	Breast; Ovary; Prostate; Gastric; Other
1747	Ovary	NA
1748	Ovary	NA
1749	Breast	Breast			MSH6:c.-2G>T
175	Breast	Breast; Other
1750	Breast; Ovary	Breast			CHEK2:c.1530G>C,p.(Gln510His)
1751	Breast	Breast; Colorectum; OtherGI; Thyroid; Other			APC:c.4073C>T,p.(Ala1358Val)
1752	Ovary	Breast; Brain; Other			MLH1:c.-42C>T
1753	Ovary; Other	Ovary; Colorectum; Other	MUTYH:c.1187G>A,p.(Gly396Asp)		ATM:c.9086G>A,p.(Gly3029Asp)	MUTYH:c.1187G>A,p.(Gly396Asp)
1754	Colorectum	Breast; Ovary; Colorectum; Polyps; Hematological; Other			STK11:c.971C>T,p.(Pro324Leu)
1755	Colorectum	Colorectum; Gastric
1756	OtherGI	unspecified	MUTYH:c.536A>G,p.(Tyr179Cys)			MUTYH:c.536A>G,p.(Tyr179Cys)
1757	Breast	Breast; Prostate; Gastric; Other
1758	no	NA			BARD1:c.*15delG; MSH2:c.2376T>A,p.(Asn792Lys)
1759	Breast	NA
176	Breast; Lobular	Breast; Brain
1760	Ovary	NA			BRCA2:c.7669G>A,p.(Ala2557Thr)
1761	no	NA		BRCA1:c.140G>A,p.(Cys47Tyr)	MSH6:c.1661G>A,p.(Arg554His)	BRCA1:c.140G>A,p.(Cys47Tyr)
1762	Breast	Breast; Ovary; Prostate; Melanoma			POLE:c.2089C>G,p.(Pro697Ala)
1763	Polyps	Melanoma; Hematological			MSH2:c.1730T>C,p.(Ile577Thr)
1764	OtherGI	Breast	BRCA2:c.5946delT,p.(Ser1982Argfs*22)		ATM:c.8968G>A,p.(Glu2990Lys)	BRCA2:c.5946delT,p.(Ser1982Argfs*22)
1765	Breast	Breast; Prostate; Colorectum; OtherGI; Other			APC:c.6117G>T,p.(Leu2039Phe)
1766	no	NA			PMS2:c.708G>T,p.(Leu236Phe)
1767	Breast	Breast; Other
1768	Breast	Breast	BRCA2:c.7976G>A,p.(Arg2659Lys)			BRCA2:c.7976G>A,p.(Arg2659Lys)
1769	Breast; Uterus; Melanoma	Breast; Pancreas; Uterus
177	Ovary	NA	BRCA2:c.6591_6592del,p.(Glu2198Asnfs4*)		PMS2:c.2149G>A,p.(Val717Met)	BRCA2:c.6591_6592del,p.(Glu2198Asnfs4*)
1770	Breast	Ovary; Prostate			MSH6:c.3259C>A,p.(Pro1087Thr); RAD51C:c.640C>T,p.(Arg214Cys); MSH6:c.831A>C,p.(Glu277Asp)
1771	Breast	Breast; Ovary; Colorectum
1772	Breast	Breast; OtherGI
1773	Breast	Breast; Prostate; Pancreas; Melanoma
1774	Ovary	NA
1775	Breast	NA
1776	Breast	Ovary
1777	Breast; Thyroid	Breast; Prostate; Colorectum; Melanoma			MSH2:c.2354A>C,p.(His785Pro)
1778	Breast	Breast; Prostate
1779	Ovary	NA
178	Breast	Breast; Ovary; OtherGI; Other			CDH1:c.1501G>A,p.(Val501Met)
1780	Breast	Breast; OtherGI			BMPR1A:c.1327C>T,p.(Arg443Cys)
1781	Pancreas	NA
1782	Breast	NA
1783	Breast	Breast; Prostate; Hematological; Brain			PMS2:c.1763C>G,p.(Ser588Cys)
1784	no	Breast; Ovary; Pancreas; Colorectum
1785	Breast	Breast; Ovary			CDH1:c.670C>T,p.(Arg224Cys)
1786	Uterus	NA
1787	Colorectum	Breast; Prostate; Colorectum; Gastric; Hematological; Other	BARD1:c.1921C>T,p.(Arg641*)		BRCA1:c.736T>G,p.(Leu246Val); MSH2:c.499G>C,p.(Asp167His)	BARD1:c.1921C>T,p.(Arg641*)
1788	Colorectum	Breast; Uterus; Colorectum
1789	Breast; Uterus	Breast; Colorectum; OtherGI; Melanoma			RAD51D:c.26G>C,p.(Cys9Ser)
179	yes_unspecified	Breast; Ovary; Hematological			MSH2:c.1730T>C,p.(Ile577Thr)
1790	Breast; Lobular	Breast; Ovary; Other
1791	Breast; Ovary	unspecified			BRCA1:c.5024C>T,p.(Thr1675Ile)
1792	Uterus	Breast; Ovary; Prostate; Colorectum; OtherGI; Melanoma; Brain; Other
1793	Ovary	NA	BRCA1:c.2188G>T,p.(Glu730*)			BRCA1:c.2188G>T,p.(Glu730*)
1794	Breast; Thyroid	Breast; Colorectum
1795	Breast; Bilateral	Breast; Prostate; Colorectum; Brain; Other
1796	Breast; Lobular	Breast; Ovary			CHEK2:c.320-5T>A
1797	Breast; TNBC	NA			MSH6:c.59C>T,p.(Ala20Val)
1798	no	Breast; Ovary
1799	Breast	Breast; Ovary; Other	BRIP1:c.1372G>T,p.(Glu458*)			BRIP1:c.1372G>T,p.(Glu458*)
18	Uterus; Thyroid	Breast; Colorectum; OtherGI; Melanoma; Hematological; Other
180	Breast	Breast
1800	Uterus; Colorectum	Breast; Colorectum; Gastric			APC:c.5140G>A,p.(Asp1714Asn); MSH2:c.1461C>G,p.(Asp487Glu)
1801	Breast; OtherGI	Breast; Pancreas; Uterus; Colorectum; Gastric; OtherGI; Hematological
1802	Breast	Breast; Ovary; Colorectum
1803	Breast; TNBC	Breast; Other
1804	Colorectum	Prostate; Melanoma; Brain			SMAD4:c.424+5G>A
1805	Breast; TNBC	Breast; Melanoma
1806	Ovary	NA
1807	Breast	Breast
1808	Breast	Breast; Ovary; Prostate; Uterus; Gastric; OtherGI; Melanoma
1809	Breast	Breast; Pancreas; OtherGI; Other
181	Ovary	Breast; Prostate; Thyroid; Other
1810	Breast	Breast; Colorectum
1811	Ovary	NA	BRCA2:c.5857G>T,p.(Glu1953*)			BRCA2:c.5857G>T,p.(Glu1953*)
1812	Uterus	Prostate; Colorectum			ATM:c.2275A>G,p.(Ser759Gly); MUTYH:c.667A>G,p.(Ile223Val)
1813	Breast	Breast
1814	Breast	Breast; Other
1815	no	Breast; Ovary; Gastric
1816	Breast; TNBC; Thyroid	Breast
1817	Polyps	Breast; Ovary; Gastric; Thyroid; Other
1818	Ovary	Breast; Uterus; Other			MLH1:c.1460G>A,p.(Arg487Gln)
1819	Breast	Breast; Ovary
182	Breast; Lobular	Breast; Prostate; Other			MSH2:c.2615A>G,p.(Lys872Arg)
1820	Breast; Lobular	Breast		CHEK2:c.(908+1_909-1)_(1095+1_1096-1)del		CHEK2:c.909-?_1095+?del
1821	Breast	Breast; Colorectum; Brain	ATM:c.5644C>T,p.(Arg1882*)		ATM:c.7375C>G,p.(Arg2459Gly)	ATM:c.5644C>T,p.(Arg1882*)
1822	Polyps	Breast; Colorectum; OtherGI; Thyroid
1823	Ovary; Colorectum	Breast; Colorectum; Other
1824	Breast	Breast; Gastric; Brain
1825	Ovary	Breast; Ovary; Pancreas
1826	Breast	Breast; Gastric; Other
1827	Breast	Breast; Other
1828	Colorectum	OtherGI
1829	Breast; TNBC	Breast; Polyps			BRCA2:c.4900T>A,p.(Phe1634Ile)
183	yes_unspecified	Breast; Prostate; Hematological
1830	Breast	NA
1831	Ovary	NA	RAD51C:c.394dupA,p.(Thr132Asnfs*23)			RAD51C:c.394dupA,p.(Thr132Asnfs*23)
1832	Ovary	NA
1833	no	Breast
1834	Breast	Breast; Other			PALB2:c.1942_1948delinsA,p.(Leu648_Glu650delinsLys)
1835	Gastric	Breast; Prostate; Colorectum; Gastric	MUTYH:c.1187G>A,p.(Gly396Asp)		ATM:c.5228C>T,p.(Thr1743Ile)	MUTYH:c.1187G>A,p.(Gly396Asp)
1836	Breast	Breast; Ovary; OtherGI
1837	Ovary	Prostate; Colorectum; OtherGI
1838	Polyps	Breast; Hematological
1839	Ovary	Breast; Ovary; Prostate; Uterus
184	Breast	NA			ATM:c.419A>T,p.(Asp140Val)
1840	Ovary	unspecified
1841	Breast; Bilateral	Breast; Uterus			MUTYH:c.313G>A,p.(Asp105Asn)
1842	Breast	Breast			POLE:c.3718G>A,p.(Glu1240Lys); NBN:c.302T>C,p.(Val101Ala); BRCA2:c.3262C>T,p.(Pro1088Ser)
1843	Breast	Breast; Gastric; Thyroid; Brain
1844	Ovary	NA
1845	Ovary	Breast; Ovary; Prostate; Hematological			BRCA2:c.8812G>A,p.(Asp2938Asn)
1846	Ovary	NA			NBN:c.643C>T,p.(Arg215Trp)
1847	no	NA			PMS2:c.86G>C,p.(Gly29Ala)
1848	Polyps	NA			POLD1:c.208G>T,p.(Val70Phe); BRCA2:c.1466C>G,p.(Ser489Cys)
1849	Ovary	Ovary; Hematological
185	Breast; TNBC	Prostate; Melanoma; Brain			CDH1:c.939C>G,p.(Asp313Glu); BRCA2:c.5278T>G,p.(Ser1760Ala)
1850	Ovary	NA
1851	Ovary	NA			PTEN:c.882T>G,p.(Ser294Arg)
1852	Ovary	NA			NBN:c.1008_1010del,p.(Thr337del)
1853	Polyps	Breast; Pancreas; Colorectum; Gastric; OtherGI; Other
1854	Colorectum; Polyps	Colorectum; Brain; Other
1855	Colorectum; Polyps	Breast; Prostate; Uterus; Colorectum; Gastric; Melanoma
1856	Polyps	Colorectum		PTEN:c.80A>C,p.(Tyr27Ser)	MSH6:c.3217C>T,p.(Pro1073Ser); APC:c.6985A>G,p.(Ile2329Val)	PTEN:c.80A>C,p.(Tyr27Ser)
1857	no	Breast; Ovary
1858	Breast	Breast; Prostate; Colorectum; Melanoma
1859	Breast	NA
186	Breast; Colorectum	Breast; Prostate; Gastric; Brain; Other	BRCA2:c.6065C>G,p.(Ser2022*)			BRCA2:c.6065C>G,p.(Ser2022*)
1860	Breast; Melanoma	Breast; Hematological
1861	Breast; Lobular	Breast; Colorectum
1862	Breast	Breast; Prostate; Colorectum; Brain
1863	Breast; Lobular	Breast; Other			BARD1:c.1751_1756dup,p.(Met584_Leu585dup)
1864	Ovary	Breast; Ovary; Prostate
1865	Breast; Bilateral	Breast; Uterus; Other
1866	no	Breast; Uterus
1867	Breast; Lobular; Polyps; Thyroid	Breast; Uterus; Colorectum; Gastric; Melanoma; Thyroid; Other			PTEN:c.-646C>T
1868	Breast; TNBC	Breast			BRCA1:c.5024C>T,p.(Thr1675Ile)
1869	Ovary	NA
187	Uterus	Ovary; Colorectum; OtherGI
1870	Breast	Breast; Ovary; Colorectum
1871	Breast	Breast; Ovary; Brain; Other
1872	Breast; TNBC; Melanoma	Breast; Prostate; Hematological; Brain; Other
1873	Breast; TNBC	Breast; Pancreas; Colorectum; Gastric; OtherGI; Other			BARD1:c.2116A>G,p.(Lys706Glu)
1874	Breast	Breast; Other
1875	Breast; Bilateral; Thyroid	Uterus; Melanoma; Brain; Other
1876	Breast	Breast; OtherGI; Other
1877	Breast; Lobular	Breast; Ovary; OtherGI; Other
1878	Ovary	Breast; Brain; Other
1879	Brain	Breast; Colorectum; Brain
188	yes_unspecified	NA			CDH1:c.1684A>T,p.(Thr562Ser); MLH1:c.5C>T,p.(Ser2Leu)
1880	Colorectum	Colorectum	PMS2:c.1831dupA,p.(Ile611Asnfs*2)		MSH2:c.2354A>C,p.(His785Pro); BRIP1:c.139C>G,p.(Pro47Ala)	PMS2:c.1831dupA,p.(Ile611Asnfs*2)
1881	Breast	Sarcoma; Other			CDH1:c.1417G>A,p.(Val473Ile)
1882	Breast; Ovary	NA
1883	yes_unspecified	NA
1884	Ovary	NA			BRCA2:c.2759C>T,p.(Pro920Leu)
1885	Breast	NA
1886	Ovary	NA			BARD1:c.1148T>A,p.(Met383Lys); BRCA2:c.62A>G,p.(Lys21Arg)
1887	Breast	Ovary			CDH1:c.1630A>G,p.(Thr544Ala)
1888	Colorectum	Breast; Colorectum; Brain			MSH2:c.815C>T,p.(Ala272Val)
1889	Ovary	NA
189	yes_unspecified	Breast; Ovary; Colorectum			BRCA2:c.8419T>C,p.(Ser2807Pro)
1890	Breast; Lobular	NA		CHEK2:c.917G>C,p.(Gly306Ala)	NBN:c.1194A>C,p.(Gln398His); BRCA2:c.9863C>T,p.(Thr3288Ile)	CHEK2:c.917G>C,p.(Gly306Ala)
1891	Ovary	Breast; Ovary; Hematological; Other			RAD51C:c.506T>C,p.(Val169Ala); CDH1:c.2077G>A,p.(Gly693Ser)
1892	Ovary	Breast; Uterus; Colorectum	BRCA1:c.1016dupA,p.(Val340Glyfs*6)		MSH6:c.3260C>A,p.(Pro1087His)	BRCA1:c.1016dupA,p.(Val340Glyfs*6)
1893	Breast	Breast; Prostate; Hematological; Other
1894	Ovary	Colorectum
1895	Breast	Breast; OtherGI; Hematological; Other			ATM:c.3806A>G,p.(Lys1269Arg)
1896	Ovary	Uterus; Other
1897	Breast; OtherGI; Polyps	Breast; Prostate; Uterus; Colorectum; OtherGI
1898	Breast	Breast
1899	Breast; Thyroid	Breast; Prostate; Colorectum; Hematological; Other
19	Ovary; Uterus; Colorectum; Other	Breast; Ovary; Other
190	Breast	Breast	BRCA2:c.4554delA,p.(Glu1518Aspfs*25)		ATM:c.483G>C,p.(Gln161His)	BRCA2:c.4554delA,p.(Glu1518Aspfs*25)
1900	Ovary	NA	MUTYH:c.1187G>A,p.(Gly396Asp)		NBN:c.643C>T,p.(Arg215Trp)	MUTYH:c.1187G>A,p.(Gly396Asp)
1901	Breast	Breast; Brain	PALB2:c.1291_1292del,p.(His432Phefs*9)		PALB2:c.909_911del,p.(Leu304del)	PALB2:c.1291_1292del,p.(His432Phefs*9)
1902	Breast; TNBC	Breast; Other
1903	Prostate; Colorectum; Hematological	Hematological; Other			POLE:c.691C>T,p.(Arg231Cys)
1904	Breast	Breast; Colorectum; Gastric; Hematological
1905	no	Prostate
1906	Breast; TNBC	NA
1907	Breast	Ovary
1908	Breast	Breast; Prostate; Pancreas
1909	Sarcoma	Breast		CHEK2:c.917G>C,p.(Gly306Ala)	RAD51C:c.-19G>A	CHEK2:c.917G>C,p.(Gly306Ala)
191	Breast	Breast; Ovary			BRIP1:c.413T>C,p.(Leu138Ser)
1910	Breast; TNBC	NA
1911	no	NA	CHEK2:c.1100delC,p.(Thr367Metfs*15)			CHEK2:c.1100delC,p.(Thr367Metfs*15)
1912	Breast; Thyroid	Breast	ATM:c.7327C>T,p.(Arg2443*)			ATM:c.7327C>T,p.(Arg2443*)
1913	yes_unspecified	NA
1914	Colorectum	Colorectum; Other			MSH6:c.59C>T,p.(Ala20Val)
1915	Breast	Breast; Ovary; Gastric; OtherGI; Brain
1916	Colorectum	Breast; Pancreas; Uterus; Colorectum; OtherGI; Melanoma; Hematological; Other
1917	Colorectum	Colorectum; Gastric; Other
1918	Breast; TNBC	Breast; Brain			APC:c.8308C>T,p.(His2770Tyr); POLE:c.4124C>T,p.(Ala1375Val)
1919	Ovary	Ovary; Prostate
192	Colorectum	Colorectum
1920	Ovary	Breast; Colorectum; OtherGI; Hematological			BRCA2:c.433_435del,p.(Val145del)
1921	Breast; TNBC	Breast; Ovary; OtherGI; Other
1922	Breast	Breast			BRCA2:c.7823C>T,p.(Pro2608Leu)
1923	no	Breast; Ovary
1924	Breast; Lobular	Breast; Other
1925	Ovary	Ovary
1926	Polyps	NA			BRCA2:c.23G>A,p.(Arg8Lys); MUTYH:c.667A>G,p.(Ile223Val)
1927	Ovary	Ovary; Prostate; Other	BRCA1:c.1961delA,p.(Lys654Serfs*47)			BRCA1:c.1961delA,p.(Lys654Serfs*47)
1928	Breast	Breast
1929	Breast; TNBC	Ovary; Hematological
193	Breast; TNBC	Breast; Melanoma; Hematological; Other	BRCA2:c.755_758del,p.(Asp252Valfs*24)		MSH6:c.2633T>C,p.(Val878Ala)	BRCA2:c.755_758del,p.(Asp252Valfs*24)
1930	Ovary	Ovary; Other
1931	Breast	Breast; Ovary; OtherGI; Brain; Other
1932	Ovary	Ovary		BRCA1:c.3091dupA,p.(Ile1031Asnfs*2)		BRCA1:c.3091dupA,p.(Ile1031Asnfs*2)
1933	Breast	Breast; Colorectum; Other			RAD51C:c.790G>A,p.(Gly264Ser); BRIP1:c.2168T>G,p.(Val723Gly)
1934	Breast; Bilateral	Breast; Prostate; OtherGI; Hematological; Other
1935	Breast	Breast; Ovary; Pancreas; Other			BRIP1:c.644C>T,p.(Ser215Phe)
1936	OtherGI	Breast; Colorectum; Gastric; Brain
1937	no	Breast; Ovary; Hematological; Other	BRCA1:c.4358-?_4484+?del		ATM:c.7399G>A,p.(Val2467Ile)	BRCA1:c.4358-?_4484+?del
1938	Breast; Bilateral	Breast; Uterus; Colorectum; OtherGI; Other			CHEK2:c.1603C>A,p.(Arg535Ser)
1939	Breast	Breast
194	Breast	Gastric			ATM:c.6500A>G,p.(Tyr2167Cys)
1940	no	NA			RAD51C:c.571+4A>G
1941	Breast; Colorectum	Breast; Pancreas; Colorectum; Gastric
1942	Breast	Breast; Prostate; Colorectum	MUTYH:c.1187G>A,p.(Gly396Asp)			MUTYH:c.1187G>A,p.(Gly396Asp)
1943	Breast	Breast; Colorectum; Gastric; Brain; Other	MUTYH:c.1187G>A,p.(Gly396Asp)		POLD1:c.2388+5G>A	MUTYH:c.1187G>A,p.(Gly396Asp)
1944	Breast; Ovary; Colorectum; Other	Breast; Ovary; Prostate; Pancreas; Colorectum; Hematological; Thyroid	TP53:c.733G>A,p.(Gly245Ser)		PMS2:c.1243G>A,p.(Val415Met)	TP53:c.733G>A,p.(Gly245Ser)
1945	Thyroid	Breast; Uterus; OtherGI; Other			MSH2:c.1730T>C,p.(Ile577Thr)
1946	Prostate; OtherGI	Breast; Prostate; Colorectum; Gastric			PMS2:c.2149G>A,p.(Val717Met)
1947	Breast; Lobular; Colorectum; Gastric; Diffuse.Signet.Ring	Breast; Colorectum			PALB2:c.2289G>C,p.(Leu763Phe)
1948	Colorectum	Breast
1949	Colorectum	NA			ATM:c.6500A>G,p.(Tyr2167Cys)
195	Breast	Breast; Colorectum; Gastric; Thyroid
1950	Polyps	Breast; Colorectum; Other
1951	Breast; Lobular; Uterus; Melanoma	Breast; Prostate; Brain			APC:c.695G>A,p.(Arg232Gln)
1952	Breast; TNBC	Breast; Colorectum; OtherGI			MSH6:c.532C>T,p.(Arg178Cys)
1953	Breast; Bilateral	Breast
1954	Breast; Bilateral	Breast; Prostate; Other
1955	Breast; TNBC; Other	Breast; Pancreas; Uterus			PALB2:c.232G>A,p.(Val78Ile)
1956	Ovary	NA	BRCA2:c.9004G>A,p.(Glu3002Lys)		BRCA1:c.1384G>A,p.(Gly462Arg)	BRCA2:c.9004G>A,p.(Glu3002Lys)
1957	Ovary	NA
1958	Other	Ovary; Other			POLE:c.3245G>A,p.(Arg1082His)
1959	Breast; Bilateral	Breast; Pancreas
196	Breast; Polyps	Breast; Uterus; Gastric; OtherGI; Polyps
1960	Breast	Breast; Other		ATM:c.6200C>A,p.(Ala2067Asp)		ATM:c.6200C>A,p.(Ala2067Asp)
1961	Breast	Breast; Colorectum			BRCA1:c.1405G>A,p.(Ala469Thr)
1962	Breast	Breast; Ovary; Pancreas
1963	Breast	NA
1964	OtherGI	Breast; Ovary; Pancreas; Colorectum; Gastric; Other
1965	Colorectum	Breast; Ovary; OtherGI; Polyps
1966	Ovary	Ovary; Gastric
1967	Breast; TNBC; Ovary	NA
1968	Breast; Sarcoma	Breast; Hematological; Other		ATM:c.8850+1G>A		ATM:c.8850+1G>A
1969	Breast	Breast; Ovary
197	Colorectum	Prostate; Colorectum; OtherGI			MLH1:c.55A>T,p.(Ile19Phe)
1970	Breast; TNBC	Breast; Ovary; Other	BRCA1:c.181T>G,p.(Cys61Gly)			BRCA1:c.181T>G,p.(Cys61Gly)
1971	Breast	NA
1972	no	Uterus
1973	Colorectum	Uterus; Other			POLD1:c.2429C>A,p.(Ala810Glu)
1974	Ovary	Breast; Ovary			RAD51C:c.323A>G,p.(Asp108Gly); ATM:c.3851C>T,p.(Thr1284Ile)
1975	Breast	Breast; Colorectum; Other			POLD1:c.1795G>A,p.(Ala599Thr)
1976	Breast; Bilateral; Uterus; Thyroid	Breast; Prostate; Uterus; Other			CHEK2:c.480A>G,p.(Ile160Met); ATM:c.9086G>A,p.(Gly3029Asp)
1977	no	Polyps; Other
1978	Ovary	NA			BRCA2:c.9898C>T,p.(Pro3300Ser)
1979	Ovary	NA			PALB2:c.149A>C,p.(Lys50Thr); BRCA1:c.3555G>T,p.(Glu1185Asp); MLH1:c.181A>G,p.(Ile61Val)
198	yes_unspecified	NA			ATM:c.1114A>G,p.(Thr372Ala); MUTYH:c.1276C>T,p.(Arg426Cys)
1980	Ovary	Uterus	BRCA2:c.7069_7070del,p.(Leu2357Valfs*2)		STK11:c.1051_1056dup,p.(Glu351_Asp352dup)	BRCA2:c.7069_7070del,p.(Leu2357Valfs*2)
1981	Breast	Breast
1982	Brain	unspecified
1983	Breast; Bilateral	Pancreas; Melanoma; Hematological; Thyroid
1984	Ovary	NA	BRCA1:c.5470_5477del,p.(Ile1824Aspfs*3)			BRCA1:c.5470_5477del,p.(Ile1824Aspfs*3)
1985	yes_unspecified	Breast; Uterus; Gastric; OtherGI; Melanoma			APC:c.4765C>G,p.(Arg1589Gly)
1986	Breast; Bilateral; Ovary	Breast; Prostate; OtherGI
1987	Ovary	NA
1988	Breast	Ovary			BARD1:c.1325C>T,p.(Pro442Leu); NBN:c.628G>T,p.(Val210Phe)
1989	Ovary	Breast; Ovary; Pancreas; Uterus; OtherGI; Melanoma; Hematological; Thyroid; Other
199	Ovary; Melanoma	Breast; Uterus; Colorectum; OtherGI; Melanoma; Thyroid; Brain		BRCA2:c.7988A>T,p.(Glu2663Val)		BRCA2:c.7988A>T,p.(Glu2663Val)
1990	Ovary; Sarcoma	Gastric
1991	Uterus	Ovary; Prostate; Pancreas; OtherGI; Melanoma; Hematological
1992	Sarcoma	Breast; Colorectum
1993	Breast	Breast; Gastric			CDH1:c.521A>T,p.(Asn174Ile)
1994	yes_unspecified	Gastric
1995	Breast	Breast
1996	Polyps	Pancreas; Colorectum; OtherGI; Polyps; Melanoma			MSH6:c.866_867delinsAA,p.(Gly289Glu); PTEN:c.235G>A,p.(Ala79Thr); BMPR1A:c.208G>A,p.(Asp70Asn); BRCA1:c.4903G>A,p.(Glu1635Lys)
1997	Ovary	unspecified
1998	Breast; Bilateral	unspecified
1999	Breast	Ovary; Pancreas; OtherGI; Other
2	Pancreas	NA			ATM:c.8481T>G,p.(Phe2827Leu)
20	OtherGI	NA	MSH2:c.687delA,p.(Ala230Leufs*16)			MSH2:c.687delA,p.(Ala230Leufs*16)
200	yes_unspecified	Breast			MUTYH:c.932G>A,p.(Arg311Lys)
2000	Ovary	unspecified
2001	Breast	Ovary; Prostate; Colorectum; Sarcoma; Other
2002	yes_unspecified	Breast; Ovary			BARD1:c.1678-18C>G
2003	yes_unspecified	Breast			NBN:c.1720T>A,p.(Leu574Ile)
2004	Melanoma	Colorectum; Gastric; Melanoma			POLE:c.2363C>T,p.(Ala788Val)
2005	Breast; Colorectum	Breast; Colorectum; OtherGI; Hematological; Brain; Other	MUTYH:c.1187G>A,p.(Gly396Asp); MUTYH:c.933+3A>C			MUTYH:c.1187G>A,p.(Gly396Asp); MUTYH:c.933+3A>C
2006	Ovary	Breast; Prostate	CHEK2:c.1100delC,p.(Thr367Metfs*15)			CHEK2:c.1100delC,p.(Thr367Metfs*15)
2007	Breast	Breast; Ovary; Other			ATM:c.2096A>G,p.(Glu699Gly)
2008	Ovary	Prostate; Melanoma; Hematological
2009	Polyps	Uterus; Colorectum	MUTYH:c.536A>G,p.(Tyr179Cys)		STK11:c.1225C>T,p.(Arg409Trp)	MUTYH:c.536A>G,p.(Tyr179Cys)
201	Breast	Breast; Colorectum; OtherGI
2010	Colorectum	Uterus; Gastric
2011	Colorectum	NA			POLE:c.3352T>G,p.(Ser1118Ala); POLE:c.4246G>A,p.(Ala1416Thr)
2012	Breast	Breast; Ovary; Prostate; OtherGI
2013	Ovary	NA			STK11:c.94A>G,p.(Thr32Ala)
2014	Breast	Breast; Prostate
2015	Colorectum	Breast; Uterus; Colorectum; OtherGI; Melanoma; Other
2016	Breast; TNBC; Bilateral	Breast; Ovary
2017	Colorectum	Colorectum; Other	MSH6:c.3268_3274del,p.(Glu1090Lysfs*23)			MSH6:c.3268_3274del,p.(Glu1090Lysfs*23)
2018	Breast; TNBC; Colorectum	Breast; Colorectum; Gastric; Polyps; Thyroid; Other
2019	yes_unspecified	Breast; Prostate; Colorectum; Gastric; OtherGI			BRCA1:c.2338C>G,p.(Gln780Glu)
202	Ovary	unspecified			PMS2:c.1437C>G,p.(His479Gln)
2020	no	NA
2021	Colorectum	Breast; Prostate; Pancreas; Uterus; Colorectum; Brain
2022	Breast	Breast; Colorectum
2023	Breast	Breast; Hematological
2024	Uterus	Ovary; Prostate; Colorectum; Melanoma			POLE:c.4523G>A,p.(Arg1508His)
2025	no	NA
2026	Ovary	NA
2027	Breast	Breast
2028	Ovary	NA			BRCA1:c.3555G>T,p.(Glu1185Asp)
2029	Breast	Breast; Ovary; Uterus
203	Ovary	Breast; Ovary; Brain; Other		BRCA1:c.2124_2127del,p.(Phe709Leufs*26)		BRCA1:c.2124_2127del,p.(Phe709Leufs*26)
2030	Ovary	unspecified
2031	Uterus	Breast; Ovary; Prostate; Melanoma; Hematological
2032	Breast	Breast; Hematological			MSH2:c.308A>G,p.(Tyr103Cys)
2033	yes_unspecified	Colorectum; Melanoma; Thyroid	APC:c.288T>A,p.(Tyr96*)		BARD1:c.97G>C,p.(Ala33Pro)	APC:c.288T>A,p.(Tyr96*)
2034	Breast	Breast; Ovary; Prostate; Colorectum; OtherGI; Melanoma; Brain; Other
2035	Breast; TNBC	Breast; Colorectum; Melanoma			CDH1:c.1351A>G,p.(Ile451Val)
2036	Breast	Breast; Colorectum; OtherGI; Other
2037	Polyps	unspecified			POLE:c.4225G>A,p.(Glu1409Lys)
2038	Breast	Breast; Prostate; Gastric; Other
2039	Ovary	NA
204	Colorectum	Breast; Colorectum; Melanoma; Hematological	MUTYH:c.536A>G,p.(Tyr179Cys)		PALB2:c.3508C>T,p.(His1170Tyr); MSH6:c.2882G>C,p.(Arg961Thr)	MUTYH:c.536A>G,p.(Tyr179Cys)
2040	Uterus	Breast
2041	Breast	Breast; Ovary
2042	yes_unspecified	Ovary			MSH6:c.3674C>T,p.(Thr1225Met); BARD1:c.1134_1136delinsCAC,p.(Arg378_Lys379delinsSerThr)
2043	Breast; Uterus	Uterus; Colorectum; OtherGI; Brain; Other			MLH1:c.1924C>G,p.(Leu642Val)
2044	Breast; Melanoma	Breast; Ovary
2045	Breast; Melanoma	Breast; Other			APC:c.6196A>G,p.(Arg2066Gly)
2046	Ovary	Breast; Ovary; Pancreas; Uterus; Colorectum; Gastric; OtherGI; Brain; Other
2047	Breast	Breast	MUTYH:c.536A>G,p.(Tyr179Cys)			MUTYH:c.536A>G,p.(Tyr179Cys)
2048	Breast	Breast; Ovary; OtherGI
2049	Breast; Lobular; Uterus	Breast; OtherGI; Thyroid			POLE:c.6274G>A,p.(Gly2092Ser); ATM:c.2804C>G,p.(Thr935Arg)
205	Breast	Breast; Prostate; Colorectum
2050	Breast	Breast; Hematological
2051	Prostate; OtherGI	Prostate; Uterus; Colorectum; OtherGI
2052	Breast	Breast			CHEK2:c.1003G>C,p.(Val335Leu)
2053	no	NA
2054	Breast	Breast; Pancreas; Other	NBN:c.127C>T,p.(Arg43*)		PALB2:c.2200A>T,p.(Thr734Ser)	NBN:c.127C>T,p.(Arg43*)
2055	Breast; Pancreas; Uterus; Colorectum	Ovary; Other
2056	Breast	Breast; Prostate
2057	yes_unspecified	Hematological
2058	Ovary	NA			POLE:c.3913G>A,p.(Gly1305Arg); MSH2:c.1032G>C,p.(Gln344His)
2059	Other	unspecified		ATM:c.3746+1G>T		ATM:c.3746+1G>T
206	yes_unspecified	Ovary; Prostate; Brain		PMS2:c.706-2A>G	EPCAM:c.815T>C,p.(Ile272Thr)	PMS2:c.706-2A>G
2060	yes_unspecified	Ovary; Colorectum
2061	Ovary	Breast	BRCA2:c.4478_4481del,p.(Glu1493Valfs*10)			BRCA2:c.4478_4481del,p.(Glu1493Valfs*10)
2062	Breast	Breast; Colorectum; Other
2063	Breast	NA
2064	Ovary	Ovary; Hematological; Brain
2065	Breast	Breast; Colorectum; Melanoma; Hematological; Other			CHEK2:c.538C>T,p.(Arg180Cys)
2066	Ovary	Breast; Brain; Other
2067	yes_unspecified	Breast; Pancreas
2068	Colorectum	Breast; Hematological; Thyroid
2069	Uterus	Breast; Prostate; Uterus; OtherGI; Melanoma; Hematological
207	Breast	Breast; Prostate; Uterus; Colorectum; Melanoma; Brain; Other			MSH2:c.1748A>G,p.(Asn583Ser)
2070	Breast; Lobular	Breast; Pancreas; Colorectum; Gastric; Melanoma; Other			POLD1:c.223A>G,p.(Ile75Val)
2071	Breast	Breast; Brain
2072	Breast; Bilateral	Breast; Prostate			MSH2:c.792+5A>G
2073	OtherGI	Breast; Ovary; Pancreas; Colorectum; OtherGI			POLE:c.3230G>A,p.(Arg1077His)
2074	Breast	Breast; Prostate			ATM:c.5794T>A,p.(Phe1932Ile)
2075	Breast	NA
2076	Ovary	NA			PMS2:c.1490G>A,p.(Gly497Asp)
2077	Ovary	unspecified			MSH6:c.1223C>G,p.(Pro408Arg)
2078	Pancreas	Pancreas; Colorectum; Brain			POLE:c.2245C>T,p.(Arg749Trp); PALB2:c.2453T>C,p.(Phe818Ser)
2079	Breast	Breast; Ovary
208	yes_unspecified	Breast; Other			BRCA2:c.8183T>C,p.(Val2728Ala)
2080	Breast	Ovary	MUTYH:c.389-1G>C		PALB2:c.110G>A,p.(Arg37His); MSH6:c.1648T>C,p.(Ser550Pro)	MUTYH:c.389-1G>C
2081	Ovary	NA
2082	Breast; Colorectum; Hematological	Prostate; Thyroid			ATM:c.8071C>T,p.(Arg2691Cys); BRCA2:c.9006A>T,p.(Glu3002Asp)
2083	Breast	Breast; Prostate; Other
2084	Uterus	Breast; Colorectum	CHEK2:c.1100delC,p.(Thr367Metfs*15)		TP53:c.997C>T,p.(Arg333Cys)	CHEK2:c.1100delC,p.(Thr367Metfs*15)
2085	Breast; OtherGI	Breast; OtherGI; Melanoma	ATM:c.7271T>G,p.(Val2424Gly)			ATM:c.7271T>G,p.(Val2424Gly)
2086	Breast	Breast; Ovary; Uterus; Colorectum; Gastric; Brain; Other			BRCA2:c.476-37_476-14delinsTTG
2087	Breast; Uterus	Breast; Uterus; Colorectum; OtherGI; Melanoma; Hematological			PMS2:c.1981G>A,p.(Glu661Lys)
2088	Breast; Bilateral	Breast; OtherGI; Melanoma; Hematological; Other
2089	Colorectum	Colorectum; Polyps
209	Breast; Lobular	Breast; Colorectum
2090	Breast; Melanoma	Breast; Prostate; Colorectum; Polyps; Hematological; Brain; Other			BMPR1A:c.1327C>T,p.(Arg443Cys); APC:c.4249A>C,p.(Ile1417Leu)
2091	Breast	Breast
2092	Breast; Colorectum	Colorectum; Hematological; Brain		APC:c.3920T>A,p.(Ile1307Lys)		APC:c.3920T>A,p.(Ile1307Lys)
2093	Melanoma	NA
2094	Colorectum	Other			APC:c.2948T>A,p.(Ile983Asn)
2095	Uterus	Colorectum; Other	MLH1:c.1190delT,p.(Leu397Argfs*4)			MLH1:c.1190delT,p.(Leu397Argfs*4)
2096	Breast	Breast; Uterus; Colorectum; OtherGI; Melanoma
2097	Breast	Breast			NBN:c.425A>G,p.(Asn142Ser)
2098	Breast	NA	ATM:c.5890A>T,p.(Lys1964*)		BRIP1:c.258_269del,p.(Cys87_Cys90del)	ATM:c.5890A>T,p.(Lys1964*)
2099	Breast	Breast; Prostate
21	Breast; TNBC	Breast; Colorectum; OtherGI
210	Breast; TNBC	Breast; Ovary; Melanoma; Brain
2100	Thyroid	Breast; Prostate; Uterus; Gastric; OtherGI; Brain
2101	Breast; TNBC; Brain	Breast; Ovary; Other
2102	Breast	Gastric; Sarcoma; Other			PMS2:c.487T>C,p.(Phe163Leu); PTEN:c.210-7_210-3del; SDHB:c.178A>G,p.(Thr60Ala); POLD1:c.961G>A,p.(Gly321Ser)
2103	Colorectum	Prostate; Colorectum		MSH2:c.998G>A,p.(Cys333Tyr)		MSH2:c.998G>A,p.(Cys333Tyr)
2104	Breast	Breast; Prostate; Pancreas; Colorectum; OtherGI; Hematological			MSH6:c.1974G>A,p.(Val658=)
2105	Breast	unspecified			MSH2:c.2576_2584del,p.(Glu859_Gln861del)
2106	Breast	Breast; Prostate	PALB2:c.2712G>A,p.(Trp904*)			PALB2:c.2712G>A,p.(Trp904*)
2107	Breast	Breast; Prostate; Colorectum; Melanoma; Other
2108	Breast	Breast; Melanoma; Thyroid			BRCA2:c.9271G>A,p.(Val3091Ile); BARD1:c.1754T>C,p.(Leu585Pro); POLE:c.2089C>G,p.(Pro697Ala); APC:c.4399C>T,p.(Pro1467Ser)
2109	Breast; TNBC	Breast; Prostate; Uterus; Colorectum; Melanoma; Other			MSH6:c.2511C>G,p.(His837Gln); BRCA2:c.7081C>T,p.(His2361Tyr)
211	OtherGI	OtherGI
2110	Breast; Bilateral	Breast; Uterus; Colorectum; Melanoma
2111	Colorectum	Ovary; Uterus
2112	Breast	NA			BRCA2:c.6641C>T,p.(Thr2214Ile)
2113	Breast	Breast; Prostate; Melanoma; Brain
2114	Ovary	NA	RAD51C:c.955C>T,p.(Arg319*)		MSH2:c.815C>T,p.(Ala272Val)	RAD51C:c.955C>T,p.(Arg319*)
2115	Breast	Breast	CHEK2:c.1100delC,p.(Thr367Metfs*15)		CHEK2:c.336C>G,p.(Asn112Lys)	CHEK2:c.1100delC,p.(Thr367Metfs*15)
2116	Uterus	Breast; Ovary			BRCA2:c.3689C>G,p.(Ser1230Cys); CDH1:c.1018A>G,p.(Thr340Ala)
2117	Ovary	NA
2118	Colorectum	Ovary; Colorectum	ATM:c.640delT,p.(Ser214Profs*16)		CTNNA1:c.2512G>A,p.(Val838Ile)	ATM:c.640delT,p.(Ser214Profs*16)
2119	Ovary	NA			ATM:c.2924A>G,p.(Asn975Ser)
212	yes_unspecified	Breast; Ovary; OtherGI; Brain
2120	Breast; Other	Breast; Colorectum
2121	Breast; Ovary	Breast; Ovary		RAD51D:c.345G>C,p.(Gln115His)	BRIP1:c.2220G>T,p.(Gln740His)	RAD51D:c.345G>C,p.(Gln115His)
2122	Ovary	NA			BARD1:c.2083G>A,p.(Val695Ile)
2123	Ovary	Prostate; Colorectum; Other
2124	Breast; Melanoma	Breast; Prostate
2125	Polyps	Breast; Colorectum; Brain			PMS2:c.86G>C,p.(Gly29Ala)
2126	Breast	Breast; Ovary; Uterus; Melanoma			BARD1:c.1814C>T,p.(Thr605Ile)
2127	Breast	unspecified			NBN:c.643C>T,p.(Arg215Trp)
2128	Breast; Ovary	NA			MSH6:c.926C>T,p.(Ser309Phe); CDH1:c.2635G>A,p.(Gly879Ser)
2129	Ovary	Breast; Colorectum; Brain
213	Breast	Breast; Pancreas; Melanoma; Hematological; Other
2130	Breast	Breast; Prostate; Gastric; OtherGI; Melanoma; Brain; Other			MLH1:c.2012A>G,p.(Glu671Gly)
2131	Ovary	NA			NBN:c.456G>A,p.(Met152Ile)
2132	Breast; TNBC; Bilateral; Uterus	Breast; Gastric	BRCA1:c.4327C>T,p.(Arg1443*)		POLE:c.139C>T,p.(Arg47Trp)	BRCA1:c.4327C>T,p.(Arg1443*)
2133	Breast	Breast; Colorectum; Polyps
2134	Breast; TNBC	Breast; Colorectum; OtherGI; Melanoma; Hematological; Other			BRCA2:c.6550C>G,p.(Gln2184Glu)
2135	Ovary	Breast; Colorectum; Other	BRCA1:c.2338C>T,p.(Gln780*)		PALB2:c.899C>T,p.(Thr300Ile)	BRCA1:c.2338C>T,p.(Gln780*)
2136	Breast	Breast; Uterus; Colorectum; OtherGI; Melanoma; Brain; Other
2137	Breast	Breast; OtherGI
2138	Uterus	Ovary; Prostate; Gastric; Melanoma; Brain			APC:c.3436C>T,p.(Arg1146Cys)
2139	Uterus; OtherGI	Breast; Pancreas; Colorectum; Melanoma; Hematological
214	Breast	Breast
2140	Breast	Breast; Prostate; Uterus; OtherGI
2141	Prostate; Pancreas; Melanoma	Breast; Prostate; Hematological		CHEK2:c.470T>C,p.(Ile157Thr)		CHEK2:c.470T>C,p.(Ile157Thr)
2142	Ovary	NA			NBN:c.1280C>G,p.(Pro427Arg); CDH1:c.370C>T,p.(Arg124Cys)
2143	Ovary; Colorectum	Breast; Pancreas; Uterus; Colorectum; Hematological; Brain; Other
2144	Thyroid	Breast; Uterus
2145	Ovary	Ovary
2146	Breast; Hematological	Pancreas; Uterus; Colorectum; OtherGI; Melanoma			CHEK2:c.349A>T,p.(Arg117Trp)
2147	Breast	Breast; Melanoma; Brain
2148	Breast	Breast; Prostate; Colorectum; OtherGI; Melanoma; Thyroid; Brain; Other			BRCA1:c.946A>G,p.(Ser316Gly); SDHB:c.172A>G,p.(Met58Val)
2149	Breast; Ovary	Breast			BRIP1:c.3103C>T,p.(Arg1035Cys); BRCA2:c.6886A>C,p.(Ile2296Leu)
215	Ovary	Breast; Ovary; Thyroid
2150	Ovary	Colorectum			BRCA2:c.506A>G,p.(Lys169Arg)
2151	Colorectum	Colorectum; Hematological			STK11:c.440G>A,p.(Arg147His)
2152	Breast	Breast; Other			ATM:c.295A>G,p.(Ser99Gly); RAD51C:c.134A>G,p.(Glu45Gly); MSH2:c.1217G>A,p.(Arg406Gln)
2153	Uterus	Breast; Ovary; Colorectum
2154	Prostate	Breast; Prostate; Melanoma
2155	Breast	Breast; Polyps; Hematological; Thyroid			ATM:c.1009C>T,p.(Arg337Cys)
2156	yes_unspecified	Breast; Ovary; Prostate; Gastric; Thyroid; Other			POLE:c.1282G>A,p.(Ala428Thr)
2157	yes_unspecified	Melanoma; Other
2158	Breast; Bilateral	Breast; Colorectum; Gastric; Hematological; Brain
2159	Ovary; Uterus	NA
216	Ovary	Breast; Prostate; Hematological			EPCAM:c.518G>A,p.(Arg173His)
2160	Breast; Bilateral	Breast			PALB2:c.2129C>T,p.(Thr710Met)
2161	Breast	Breast; Ovary; Colorectum
2162	Breast; TNBC	Breast; Brain; Other
2163	Breast; Colorectum	Breast; Prostate; Colorectum; OtherGI; Melanoma
2164	Breast	Breast; Prostate; Other
2165	Breast	Breast; Melanoma; Brain			RAD51C:c.790G>A,p.(Gly264Ser)
2166	Breast	Breast; Uterus; Gastric			POLE:c.6630_6631delinsTG,p.(Lys2210_Leu2211delinsAsnVal); ATM:c.9086G>A,p.(Gly3029Asp)
2167	Ovary	Breast; Colorectum			MLH1:c.102G>T,p.(Glu34Asp); CTNNA1:c.770A>G,p.(Asn257Ser)
2168	Breast; Bilateral	Breast; OtherGI; Hematological
2169	OtherGI; Hematological	Breast; Ovary			APC:c.1481G>A,p.(Ser494Asn)
217	Breast; Ovary	Breast; Colorectum; Melanoma; Other			MSH6:c.818G>A,p.(Gly273Glu)
2170	Ovary	unspecified
2171	Breast; Ovary	unspecified
2172	Breast	NA
2173	Breast; Bilateral	Breast; Prostate
2174	Breast	Breast; Prostate			NBN:c.1845+5_1845+8del
2175	Ovary	NA
2176	Ovary	unspecified
2177	Ovary	NA
2178	Colorectum; Polyps	Breast; Prostate; Pancreas; Colorectum; OtherGI; Melanoma			ATM:c.1915G>C,p.(Asp639His)
2179	yes_unspecified	Breast; Uterus; Colorectum
218	Breast	Breast
2180	Breast; Melanoma; Hematological	Breast; Ovary; Prostate; Colorectum
2181	Colorectum	Uterus; Colorectum; OtherGI	MSH2:c.367-?_1076+?del	CHEK2:c.470T>C,p.(Ile157Thr)	PMS2:c.1004A>G,p.(Asn335Ser); MSH2:c.1787A>G,p.(Asn596Ser)	MSH2:c.367-?_1076+?del; CHEK2:c.470T>C,p.(Ile157Thr)
2182	Colorectum	Breast; Ovary; Colorectum
2183	Ovary	Hematological
2184	Ovary	Breast; Gastric; Melanoma			POLE:c.452A>G,p.(Asn151Ser)
2185	Ovary; Uterus	Breast; Prostate; Gastric
2186	Breast	Ovary; Prostate; Colorectum
2187	yes_unspecified	Breast; Ovary; Prostate; Pancreas; Other
2188	yes_unspecified	Ovary; Colorectum; OtherGI; Sarcoma; Thyroid
2189	Breast	NA			MSH2:c.835C>G,p.(Leu279Val)
219	Breast	Breast
2190	Breast	Ovary; Colorectum; OtherGI; Other
2191	no	NA			CHEK2:c.917G>A,p.(Gly306Glu)
2192	Breast; Ovary	NA			ATM:c.3402+3A>G
2193	Colorectum	Prostate; Pancreas; Colorectum; Gastric; Polyps; Hematological			BRIP1:c.139C>G,p.(Pro47Ala)
2194	Breast; TNBC	unspecified			ATM:c.4949A>G,p.(Asn1650Ser)
2195	Breast; TNBC	Breast; Pancreas; Hematological; Thyroid; Other
2196	Breast	Breast; Prostate; Uterus; Melanoma; Other
2197	yes_unspecified	Breast
2198	Breast; TNBC; Hematological	Breast; Other			CDH1:c.2413G>A,p.(Asp805Asn); MSH6:c.3824G>A,p.(Cys1275Tyr); APC:c.2483C>T,p.(Thr828Ile); NBN:c.1214A>G,p.(Glu405Gly)
2199	Polyps	NA
22	Polyps	Ovary; Colorectum; Polyps		ATM:c.7736_7737insC,p.(Arg2579Serfs*7)		ATM:c.7736_7737insC,p.(Arg2579Serfs*7)
220	Breast; TNBC	Breast; Uterus; Colorectum
2200	Breast	Prostate; Colorectum
2201	Breast; Bilateral	Pancreas			MLH1:c.1451A>G,p.(Asp484Gly)
2202	yes_unspecified	NA	MUTYH:c.933+3A>C; MUTYH:c.536A>G,p.(Tyr179Cys)			MUTYH:c.933+3A>C; MUTYH:c.536A>G,p.(Tyr179Cys)
2203	Breast	Breast; Ovary; Colorectum; OtherGI; Melanoma; Hematological; Brain
2204	Uterus	Breast; Pancreas; OtherGI; Hematological			ATM:c.4388T>G,p.(Phe1463Cys)
2205	Breast	Breast; Prostate; Gastric		PALB2:c.1A>G,p.(Met1?)		PALB2:c.1A>G,p.(Met1?)
2206	Breast; TNBC	Breast; Prostate; Pancreas; Uterus; Colorectum; Gastric; Polyps
2207	Breast; TNBC	NA
2208	Colorectum	Thyroid	TP53:c.818G>A,p.(Arg273His)		POLE:c.5761A>G,p.(Asn1921Asp)	TP53:c.818G>A,p.(Arg273His)
2209	Ovary	Prostate
221	Ovary	unspecified		BRCA1:c.2960delA,p.(Lys987Serfs*13)	BRCA2:c.8417C>T,p.(Ser2806Leu)	BRCA1:c.2960delA,p.(Lys987Serfs*13)
2210	Breast	Breast; Ovary
2211	yes_unspecified	Breast; Ovary; Uterus; Other	RAD51D:c.270_271dup,p.(Lys91Ilefs*13)		MSH6:c.3966A>T,p.(Glu1322Asp); MSH6:c.3944A>C,p.(Lys1315Thr)	RAD51D:c.270_271dup,p.(Lys91Ilefs*13)
2212	Breast; TNBC	NA	BRCA2:c.276dupA,p.(Ser93Ilefs*8)			BRCA2:c.276dupA,p.(Ser93Ilefs*8)
2213	Breast	Uterus
2214	Ovary	unspecified	BRCA1:c.3756_3759del,p.(Ser1253Argfs*10)			BRCA1:c.3756_3759del,p.(Ser1253Argfs*10)
2215	Colorectum	Colorectum; Gastric; Other
2216	Breast; Colorectum	Breast; Prostate; OtherGI
2217	no	NA	MUTYH:c.1187G>A,p.(Gly396Asp)			MUTYH:c.1187G>A,p.(Gly396Asp)
2218	Ovary	unspecified
2219	Pancreas	Pancreas; Colorectum			CTNNA1:c.338A>G,p.(Asp113Gly)
222	Breast	Breast; Uterus; Colorectum; OtherGI; Brain
2220	Breast	Breast; Prostate	BRCA2:c.9435_9436del,p.(Ser3147Cysfs*2)		MSH2:c.815C>T,p.(Ala272Val)	BRCA2:c.9435_9436del,p.(Ser3147Cysfs*2)
2221	Breast	Breast; OtherGI; Other			PMS2:c.620G>A,p.(Gly207Glu)
2222	Ovary; Uterus	Hematological; Brain; Other
2223	yes_unspecified	Breast; Pancreas; Other
2224	Polyps	NA
2225	yes_unspecified	Prostate; Colorectum; Gastric; OtherGI; Polyps; Melanoma
2226	Ovary	Breast; Ovary; Prostate; Colorectum; Brain			PMS2:c.620G>A,p.(Gly207Glu)
2227	Breast	NA			ATM:c.1112C>T,p.(Thr371Ile)
2228	Breast	Breast; Prostate; Uterus; OtherGI
2229	Uterus	Breast; Ovary; Uterus; Colorectum; Other
223	Breast	Breast; Prostate; Uterus; Melanoma
2230	Colorectum; Polyps	OtherGI; Other
2231	Polyps; Hematological	Ovary; Prostate; Uterus; Colorectum; Brain		PMS2:c.2279delC,p.(Pro760Glnfs*8)		PMS2:c.2279delC,p.(Pro760Glnfs*8)
2232	Breast; TNBC	Breast; Other
2233	Breast; TNBC	Breast; Ovary; Prostate; Pancreas; Uterus; Colorectum; OtherGI; Other
2234	Breast	Breast; Hematological; Other
2235	Breast	Ovary; Melanoma
2236	Ovary	Breast
2237	Breast	Breast; Colorectum; OtherGI
2238	Ovary	Breast; Prostate; Uterus; Colorectum; Gastric; OtherGI; Brain; Other
2239	Breast	Breast; Prostate; Pancreas; Uterus; Colorectum; OtherGI; Hematological
224	Breast	unspecified
2240	Breast	Breast; Prostate; Pancreas; Colorectum; OtherGI; Thyroid
2241	yes_unspecified	Breast; Uterus; OtherGI; Melanoma
2242	Breast; TNBC	Colorectum; Other			BMPR1A:c.1327C>T,p.(Arg443Cys)
2243	yes_unspecified	Breast; Pancreas; Colorectum; Brain
2244	Breast	Breast; Colorectum; OtherGI; Melanoma; Brain			ATM:c.4388T>G,p.(Phe1463Cys)
2245	Breast; Uterus	Pancreas; Colorectum; OtherGI; Melanoma; Hematological; Other			POLE:c.783_794dup,p.(Val262_Asp265dup)
2246	Breast	OtherGI
2247	Breast; TNBC; Ovary; Uterus	NA
2248	Breast	Breast; OtherGI; Melanoma	BRCA2:c.316+1G>A			BRCA2:c.316+1G>A
2249	Polyps	Colorectum; OtherGI; Brain
225	Breast; Uterus	Breast; Ovary; Uterus; Melanoma; Brain			PMS2:c.320G>A,p.(Arg107Gln)
2250	yes_unspecified	Breast; Ovary
2251	Ovary	Ovary; Colorectum; Other		RAD51C:c.571+2T>C	POLE:c.3851G>A,p.(Arg1284Gln)	RAD51C:c.571+2T>C
2252	Colorectum	NA			MSH6:c.1669G>A,p.(Gly557Ser)
2253	Breast; TNBC	Breast; Melanoma; Other
2254	Polyps	Polyps
2255	Colorectum; Polyps	NA	MUTYH:c.734G>A,p.(Arg245His)		FLCN:c.535C>T,p.(Arg179Trp)	MUTYH:c.734G>A,p.(Arg245His)
2256	Breast	Breast; Prostate; Colorectum	MUTYH:c.1187G>A,p.(Gly396Asp)			MUTYH:c.1187G>A,p.(Gly396Asp)
2257	Uterus	Breast; Pancreas; Melanoma			PMS2:c.1753C>A,p.(Leu585Ile); POLE:c.6361C>A,p.(Gln2121Lys)
2258	Breast; Pancreas	Breast; Prostate; OtherGI; Melanoma; Other
2259	Ovary	NA
226	yes_unspecified	Breast; Ovary; Prostate; Other
2260	Breast; TNBC	Breast; Prostate; Colorectum; Thyroid
2261	Ovary	Breast; Brain
2262	Ovary	NA	BRCA1:c.3331_3334del,p.(Gln1111Asnfs*5)			BRCA1:c.3331_3334del,p.(Gln1111Asnfs*5)
2263	Breast	Breast			ATM:c.2945G>A,p.(Arg982His); BRCA2:c.2798C>A,p.(Thr933Lys)
2264	Breast	Breast
2265	Breast	NA
2266	Polyps	NA
2267	Ovary	NA
2268	Breast	Breast; OtherGI; Sarcoma; Other			MEN1:c.343C>G,p.(Arg115Gly)
2269	Breast	Breast; Colorectum; Gastric; OtherGI
227	Breast	NA
2270	Breast	Breast			ATM:c.8734A>G,p.(Arg2912Gly)
2271	yes_unspecified	Breast; Ovary; Uterus
2272	Ovary	NA			ATM:c.2494C>T,p.(Arg832Cys)
2273	Breast	Breast; Ovary		BRCA2:c.871_884del,p.(Leu291Ilefs*2)	MSH2:c.1730T>C,p.(Ile577Thr)	BRCA2:c.871_884del,p.(Leu291Ilefs*2)
2274	Ovary	unspecified
2275	Breast; TNBC	Breast; Uterus; Colorectum; Other			MUTYH:c.1276C>T,p.(Arg426Cys)
2276	Breast	Breast
2277	Breast; Uterus	Breast; Uterus; Colorectum; OtherGI; Melanoma; Brain; Other			BMPR1A:c.698A>G,p.(Gln233Arg)
2278	Breast	Breast; OtherGI
2279	Breast; Colorectum; OtherGI; Sarcoma	Breast			POLE:c.6433C>T,p.(Arg2145*)
228	Breast	Breast			PALB2:c.2816T>G,p.(Leu939Trp)
2280	Breast	Breast; Ovary; Colorectum
2281	Breast; Bilateral	Colorectum; OtherGI			BRIP1:c.3444C>A,p.(Asp1148Glu)
2282	Colorectum; Hematological	Colorectum; OtherGI; Melanoma; Other
2283	Ovary	Breast; Colorectum
2284	Ovary	Breast; Melanoma; Hematological	CHEK2:c.247delC,p.(Gln83Lysfs*27)			CHEK2:c.247delC,p.(Gln83Lysfs*27)
2285	Breast	Breast; Ovary; Colorectum; Other			BRCA2:c.7712A>G,p.(Glu2571Gly)
2286	Breast; TNBC	Breast; Prostate; Colorectum; OtherGI			PALB2:c.11C>T,p.(Pro4Leu)
2287	Breast	Breast; OtherGI; Melanoma; Hematological; Thyroid; Other	CHEK2:c.277delT,p.(Trp93Glyfs*17)			CHEK2:c.277delT,p.(Trp93Glyfs*17)
2288	Breast; TNBC	Breast; Prostate; Pancreas; Colorectum; Melanoma; Hematological; Brain			POLE:c.3851G>A,p.(Arg1284Gln); RAD51C:c.571+4A>G; POLE:c.3718G>A,p.(Glu1240Lys); APC:c.3865T>G,p.(Cys1289Gly); ATM:c.2418G>T,p.(Leu806Phe)
2289	Breast	Breast; Colorectum; Melanoma
229	Colorectum	Colorectum		MLH1:c.306G>T,p.(Glu102Asp)	MSH2:c.391T>G,p.(Phe131Val)	MLH1:c.306G>T,p.(Glu102Asp)
2290	no	NA
2291	Breast; TNBC	Breast; Ovary; Brain
2292	Ovary	NA
2293	Ovary	Breast; Uterus; Melanoma; Hematological; Brain; Other
2294	Ovary	NA
2295	Breast	Breast; Uterus; Melanoma
2296	Breast; TNBC	NA
2297	Colorectum	Colorectum; Polyps
2298	Breast	Breast; Prostate; Hematological		ATM:c.1924G>T,p.(Glu642*)	MSH6:c.727C>T,p.(Arg243Cys); BRIP1:c.347C>G,p.(Ser116Cys)	ATM:c.1924G>T,p.(Glu642*)
2299	Breast	NA			ATM:c.4060C>A,p.(Pro1354Thr)
23	Colorectum; OtherGI	NA	APC:c.1958+241_4457del		ATM:c.3925G>A,p.(Ala1309Thr)	APC:c.1958+241_4457del
230	Breast	Breast
2300	Ovary	Uterus
2301	Brain	NA	MSH2:c.2135dupT,p.(Gly713Argfs*4)		BMPR1A:c.230+3A>G	MSH2:c.2135dupT,p.(Gly713Argfs*4)
2302	Breast	Breast; OtherGI; Hematological; Other			MSH6:c.2875C>T,p.(Arg959Cys)
2303	Breast	Breast; Pancreas
2304	Breast	Breast; Pancreas; Colorectum; OtherGI; Melanoma	BRCA2:c.9672dupA,p.(Tyr3225Ilefs*30)			BRCA2:c.9672dupA,p.(Tyr3225Ilefs*30)
2305	Colorectum	Colorectum; OtherGI; Melanoma; Hematological
2306	Breast; Lobular	Breast
2307	Ovary	NA
2308	Ovary	Breast
2309	Breast	Breast; Pancreas; Colorectum; OtherGI; Melanoma; Sarcoma			RAD51C:c.506T>C,p.(Val169Ala)
231	Breast	NA
2310	Colorectum	Breast; Ovary; Pancreas; Uterus; Colorectum; Gastric; OtherGI
2311	Breast	Breast; Ovary; Colorectum; Brain
2312	Breast	unspecified
2313	Uterus; Colorectum	NA			ATM:c.8560C>T,p.(Arg2854Cys)
2314	Gastric	Prostate; Colorectum; OtherGI; Brain			ATM:c.121A>G,p.(Lys41Glu); MSH6:c.2471A>C,p.(Lys824Thr)
2315	Ovary	NA
2316	Gastric	Colorectum; Other
2317	Breast	Breast; Ovary; Pancreas; OtherGI; Other			STK11:c.1193C>T,p.(Ala398Val)
2318	Ovary	Breast; Ovary; Prostate; Colorectum; OtherGI; Melanoma			ATM:c.610G>A,p.(Gly204Arg)
2319	Breast	Breast; Other		CHEK2:c.470T>C,p.(Ile157Thr)	PMS2:c.2265C>A,p.(Ile755=)	CHEK2:c.470T>C,p.(Ile157Thr)
232	Breast	NA			ATM:c.4424A>G,p.(Tyr1475Cys)
2320	Breast; TNBC	OtherGI			TP53:c.467G>A,p.(Arg156His); PMS2:c.2374G>A,p.(Asp792Asn)
2321	Breast	OtherGI
2322	yes_unspecified	NA
2323	Breast; Bilateral	Breast	BRCA1:c.68_69del,p.(Glu23Valfs*17)			BRCA1:c.68_69del,p.(Glu23Valfs*17)
2324	Ovary	Uterus
2325	Ovary	NA
2326	Gastric; OtherGI; Brain	Ovary
2327	Breast	Breast; Ovary; Uterus; Other
2328	yes_unspecified	Breast; Ovary; Uterus
2329	Breast	Breast; Prostate; Thyroid
233	Ovary	Ovary; Colorectum; Other
2330	no	NA	PMS2:c.1908delA,p.(Gln637Serfs*28)		PMS2:c.755G>A,p.(Cys252Tyr); STK11:c.1071G>T,p.(Glu357Asp); POLE:c.1288G>A,p.(Ala430Thr)	PMS2:c.1908delA,p.(Gln637Serfs*28)
2331	Breast; Bilateral	Prostate; Brain			POLE:c.2771G>T,p.(Arg924Leu); BRCA1:c.988G>A,p.(Asp330Asn)
2332	yes_unspecified	Breast; Ovary; Brain
2333	Breast	Prostate; Uterus; OtherGI; Brain; Other
2334	Ovary	NA
2335	Breast	NA
2336	Ovary	Ovary			NBN:c.511A>G,p.(Ile171Val)
2337	Breast	Uterus; Gastric			PMS2:c.2356C>A,p.(Leu786Met)
2338	Breast	Breast; Prostate; Colorectum; OtherGI; Other			NBN:c.456G>A,p.(Met152Ile)
2339	yes_unspecified	Breast; Brain
234	Breast	NA
2340	Ovary	Prostate			MSH6:c.3151G>A,p.(Val1051Ile); BRCA1:c.4699G>A,p.(Gly1567Arg)
2341	Breast	Breast; Colorectum
2342	Colorectum	Breast; Prostate; Gastric
2343	yes_unspecified	Ovary; Prostate; OtherGI; Melanoma; Brain; Other			APC:c.3436C>T,p.(Arg1146Cys)
2344	Breast	Breast; Colorectum; Thyroid	MUTYH:c.1187-2A>G		PALB2:c.2200A>T,p.(Thr734Ser)	MUTYH:c.1187-2A>G
2345	yes_unspecified	Breast
2346	Breast; Bilateral	Breast; Prostate
2347	Breast; Uterus	Prostate; Uterus; Colorectum; Gastric; OtherGI
2348	Colorectum	NA
2349	Ovary	Breast; Uterus; OtherGI; Brain; Other			STK11:c.631C>T,p.(Arg211Trp)
235	Ovary	NA
2350	Breast; Thyroid	Ovary; Prostate; Colorectum; Other
2351	Ovary	Breast; Prostate; Other
2352	Ovary	NA
2353	Ovary	NA			RAD51D:c.262A>G,p.(Ser88Gly)
2354	Breast; Bilateral	Breast; Prostate; Melanoma; Other			NBN:c.511A>G,p.(Ile171Val)
2355	Breast	Breast; Pancreas; Uterus; Colorectum; OtherGI; Melanoma; Hematological; Brain
2356	Ovary	Breast; Ovary
2357	Breast	Breast; Prostate; Gastric	CHEK2:c.1100delC,p.(Thr367Metfs*15)		BARD1:c.1677+5G>A	CHEK2:c.1100delC,p.(Thr367Metfs*15)
2358	Ovary	Colorectum; Other
2359	Breast	Breast; Gastric; Other
236	Breast; Ovary	NA
2360	yes_unspecified	Breast
2361	Ovary	unspecified
2362	Ovary	Breast; OtherGI; Hematological			POLE:c.4645C>G,p.(Pro1549Ala)
2363	Breast; Ovary	Colorectum; Hematological; Brain	BRCA1:c.3331_3334del,p.(Gln1111Asnfs*5)		MUTYH:c.1484G>A,p.(Arg495His)	BRCA1:c.3331_3334del,p.(Gln1111Asnfs*5)
2364	yes_unspecified	Breast; Colorectum; Gastric
2365	yes_unspecified	Ovary; Colorectum; Other		CHEK2:c.470T>C,p.(Ile157Thr)		CHEK2:c.470T>C,p.(Ile157Thr)
2366	Breast	Breast; Colorectum; Gastric; Other
2367	Colorectum	Breast; Ovary; Pancreas; Colorectum; Gastric; OtherGI; Melanoma; Hematological; Other			CDH1:c.2413G>A,p.(Asp805Asn)
2368	Ovary	Colorectum			ATM:c.8921C>T,p.(Pro2974Leu); BRCA1:c.4816A>G,p.(Lys1606Glu)
2369	Ovary	NA			POLD1:c.1795G>A,p.(Ala599Thr)
237	Polyps; Melanoma	Breast; Melanoma
2370	Breast	Breast; Prostate; Uterus; Melanoma
2371	Breast	NA			ATM:c.8560C>T,p.(Arg2854Cys)
2372	yes_unspecified	Breast; Pancreas; Uterus; OtherGI; Hematological	CHEK2:c.1263delT,p.(Ser422Valfs*15)			CHEK2:c.1263delT,p.(Ser422Valfs*15)
2373	Ovary	Ovary			PMS2:c.706-3C>A; NBN:c.628G>T,p.(Val210Phe)
2374	Breast	Breast; Pancreas; Uterus; OtherGI; Melanoma	NBN:c.698_701del,p.(Lys233Serfs*5)		POLD1:c.2052G>C,p.(Gln684His)	NBN:c.698_701del,p.(Lys233Serfs*5)
2375	Breast; Bilateral	Breast; Colorectum			NBN:c.1941T>A,p.(Ser647Arg)
2376	Ovary	NA		BRCA1:c.53T>C,p.(Met18Thr)		BRCA1:c.53T>C,p.(Met18Thr)
2377	Thyroid	Ovary
2378	Ovary	NA	RAD51D:c.748delC,p.(His250Thrfs*2)			RAD51D:c.748delC,p.(His250Thrfs*2)
2379	Ovary	NA			PMS2:c.614A>C,p.(Gln205Pro)
238	Ovary	Other			STK11:c.1211C>T,p.(Ser404Phe)
2380	Ovary	NA
2381	Ovary	NA
2382	Breast	Breast; Ovary; Prostate
2383	Breast; Lobular	NA			BRCA2:c.6698C>A,p.(Ala2233Asp)
2384	Breast; Sarcoma	Pancreas; OtherGI; Hematological; Other			MSH2:c.274C>G,p.(Leu92Val)
2385	Breast	NA
2386	Breast	Breast		APC:c.3920T>A,p.(Ile1307Lys)		APC:c.3920T>A,p.(Ile1307Lys)
2387	Breast	Breast; Ovary; Pancreas; Colorectum; Melanoma; Other			ATM:c.4424A>G,p.(Tyr1475Cys)
2388	Breast; Uterus	NA
2389	Breast	Breast; Prostate; Colorectum
239	Breast; TNBC	Breast; Ovary; Prostate; Gastric; Melanoma	BRCA1:c.1297delG,p.(Ala433Profs*8)			BRCA1:c.1297delG,p.(Ala433Profs*8)
2390	Polyps	unspecified
2391	Pancreas	Breast; Uterus			BRIP1:c.1474-3T>C; BRCA2:c.5095G>A,p.(Asp1699Asn); POLE:c.1020+5_1020+6delGGinsAA
2392	Breast	Breast			APC:c.3970C>G,p.(Pro1324Ala); CTNNA1:c.710A>G,p.(Tyr237Cys)
2393	Ovary	Breast; Prostate
2394	Breast	Breast; Hematological
2395	Prostate; Melanoma	Breast; Prostate; Melanoma; Hematological
2396	Breast	Breast; Prostate
2397	Breast; Bilateral; Gastric	Breast; Ovary			BRCA2:c.6966G>T,p.(Met2322Ile); APC:c.7399C>A,p.(Pro2467Thr); ATM:c.2074C>T,p.(Arg692Cys); APC:c.5026A>G,p.(Arg1676Gly)
2398	Prostate	Prostate; OtherGI			ATM:c.3925G>A,p.(Ala1309Thr)
2399	yes_unspecified	Breast; Colorectum		BRCA1:c.133_134del,p.(Lys45Ilefs*20)	ATM:c.2608A>G,p.(Asn870Asp)	BRCA1:c.133_134del,p.(Lys45Ilefs*20)
24	Breast; TNBC	Pancreas; Colorectum; Melanoma; Other			APC:c.1240C>T,p.(Arg414Cys)
240	Breast; TNBC	Breast; Prostate; Gastric; Hematological; Other	RAD51D:c.803G>A,p.(Trp268*)			RAD51D:c.803G>A,p.(Trp268*)
2400	Breast	Breast; Pancreas; Uterus; Gastric; Other			ATM:c.4362A>C,p.(Lys1454Asn); MEN1:c.694C>T,p.(Arg232Cys)
2401	Breast	Breast; Prostate; Colorectum; Hematological
2402	Breast	Breast; Colorectum; Thyroid			PALB2:c.3260G>A,p.(Ser1087Asn)
2403	Breast; Ovary	Ovary; Uterus; Colorectum; Other
2404	Gastric; Diffuse.Signet.Ring	Gastric
2405	Ovary	Colorectum; Gastric; Other
2406	Breast	unspecified			MLH1:c.1013A>G,p.(Asn338Ser); NBN:c.803C>T,p.(Thr268Met)
2407	Breast	Breast
2408	Ovary	unspecified
2409	Breast	Breast; Pancreas; Brain; Other	TP53:c.542G>A,p.(Arg181His)			TP53:c.542G>A,p.(Arg181His)
241	Breast	Breast; Ovary			NBN:c.643C>T,p.(Arg215Trp)
2410	Pancreas	NA
2411	Breast	NA			PALB2:c.226A>G,p.(Ile76Val)
2412	Breast	Breast; Ovary; Colorectum; OtherGI; Hematological
2413	Gastric	Other			POLE:c.4603G>A,p.(Gly1535Ser)
2414	Breast; TNBC	Breast; Colorectum			PALB2:c.3428T>A,p.(Leu1143His)
2415	Breast	Breast; Ovary; Prostate; Colorectum; Gastric; OtherGI; Melanoma; Hematological; Thyroid; Brain; Other			BRCA2:c.9032T>C,p.(Leu3011Pro)
2416	Melanoma	Breast; Colorectum; Gastric; Melanoma
2417	Breast; Ovary	NA			BARD1:c.1148T>A,p.(Met383Lys); RAD51C:c.-19G>A
2418	no	NA			CHEK2:c.906A>C,p.(Glu302Asp)
2419	yes_unspecified	Ovary	MUTYH:c.536A>G,p.(Tyr179Cys)			MUTYH:c.536A>G,p.(Tyr179Cys)
242	Ovary	Prostate; Pancreas; Colorectum; Brain; Other			TP53:c.623A>T,p.(Asp208Val); BRCA2:c.8427C>A,p.(Phe2809Leu)
2420	Breast	Breast; Uterus; Colorectum	BRCA1:c.3481_3491del,p.(Glu1161Phefs*3)		MSH6:c.979A>G,p.(Thr327Ala)	BRCA1:c.3481_3491del,p.(Glu1161Phefs*3)
2421	Breast	Breast; Ovary; Uterus; Colorectum; Gastric; Brain; Other
2422	Breast	Breast; Prostate; Other
2423	Breast	Breast; Ovary; Prostate; OtherGI; Other
2424	Breast	Breast; Uterus; Colorectum; Gastric; OtherGI; Melanoma
2425	yes_unspecified	Breast; Prostate; Colorectum			MSH6:c.3406A>G,p.(Asn1136Asp)
2426	Pancreas	NA			POLD1:c.233G>A,p.(Arg78His)
2427	Breast	Prostate; Uterus; OtherGI; Melanoma; Sarcoma; Hematological
2428	Breast; Melanoma	Breast			CHEK2:c.1590delC,p.(Glu531Argfs*35); GREM1:c.13G>A,p.(Ala5Thr)
2429	Polyps	NA
243	yes_unspecified	Breast; Ovary; OtherGI; Melanoma; Other
2430	Prostate	Prostate; Colorectum; OtherGI; Other			CHEK2:c.1556G>T,p.(Arg519Leu)
2431	no	NA	TP53:c.542G>A,p.(Arg181His); TP53:c.542G>A,p.(Arg181His)			TP53:c.542G>A,p.(Arg181His); TP53:c.542G>A,p.(Arg181His)
2432	Uterus; Melanoma	Breast; Uterus; Colorectum; Hematological			POLE:c.3818G>A,p.(Arg1273Gln)
2433	Colorectum	Prostate; Colorectum; Melanoma; Other
2434	Colorectum	Breast; Prostate; Uterus; Gastric; OtherGI; Hematological; Thyroid
2435	Breast	Breast; Ovary; Prostate; Pancreas; Melanoma; Other
2436	Breast; TNBC; Bilateral	Breast; Colorectum	CHEK2:c.1100delC,p.(Thr367Metfs*15)			CHEK2:c.1100delC,p.(Thr367Metfs*15)
2437	Breast; Lobular	Breast; Colorectum; Gastric; Other
2438	Breast	Breast; Ovary; Prostate; Colorectum; OtherGI; Melanoma; Thyroid
2439	Ovary	Breast; Ovary; OtherGI; Melanoma; Brain
244	Ovary	NA
2440	Breast; TNBC	Breast; Prostate; Colorectum; OtherGI			POLE:c.2087C>T,p.(Pro696Leu)
2441	Breast; TNBC; Ovary	Prostate; Other			MLH1:c.1628A>G,p.(His543Arg)
2442	Breast	Ovary; Prostate; Other
2443	Breast; TNBC	Breast			CDH1:c.1223C>T,p.(Ala408Val); APC:c.5778A>G,p.(Ile1926Met)
2444	Breast; TNBC	Breast; Pancreas; Gastric; Other		BRCA1:c.4485-2A>T		BRCA1:c.4485-2A>T
2445	Thyroid	NA	BRCA2:c.6275_6276del,p.(Leu2092Profs*7)			BRCA2:c.6275_6276del,p.(Leu2092Profs*7)
2446	Breast	Breast; Gastric; Hematological			POLE:c.2974G>A,p.(Ala992Thr)
2447	Breast	Breast; Ovary; OtherGI; Other			MEN1:c.1594G>T,p.(Gly532Cys); STK11:c.340G>A,p.(Val114Met)
2448	Breast; Bilateral	Breast; OtherGI; Brain			FANCC:c.934A>G,p.(Ile312Val)
2449	Breast	Uterus; Gastric; Thyroid; Other			PALB2:c.438A>C,p.(Arg146Ser)
245	no	NA
2450	Breast; TNBC	Melanoma; Other			BRIP1:c.2220G>T,p.(Gln740His)
2451	Breast	Breast; Prostate; Colorectum; OtherGI; Melanoma; Thyroid			BRCA1:c.3655G>A,p.(Glu1219Lys)
2452	Breast	Breast; Ovary; Uterus; OtherGI; Melanoma; Other
2453	Breast	Breast; Ovary; OtherGI			PTEN:c.-646C>T
2454	no	NA			ATM:c.3239A>T,p.(Asp1080Val); BRCA2:c.1574C>T,p.(Thr525Ile)
2455	no	NA			ATM:c.2396C>T,p.(Ala799Val); POLD1:c.1363G>A,p.(Val455Met)
2456	Breast; TNBC	Breast; Ovary; OtherGI	BRIP1:c.2255_2256del,p.(Lys752Argfs*12)			BRIP1:c.2255_2256del,p.(Lys752Argfs*12)
2457	Breast; Bilateral	Breast; Prostate; Pancreas; Colorectum; OtherGI; Melanoma; Other
2458	Breast; Uterus; OtherGI; Other	Breast; Ovary; Uterus; Hematological; Other			BRIP1:c.668A>G,p.(Gln223Arg)
2459	Colorectum; Polyps	Prostate; Pancreas; Hematological; Brain
246	Colorectum	Colorectum; Polyps
2460	Breast	Breast; Prostate; Uterus; OtherGI; Brain; Other	CHEK2:c.1100delC,p.(Thr367Metfs*15)			CHEK2:c.1100delC,p.(Thr367Metfs*15)
2461	Breast	Breast; Colorectum; Gastric; OtherGI	CHEK2:c.591delA,p.(Val198Phefs*7)			CHEK2:c.591delA,p.(Val198Phefs*7)
2462	Colorectum; Polyps	Breast; Ovary; Colorectum; Gastric; OtherGI; Hematological; Brain; Other
2463	Colorectum	Breast; Colorectum; Other
2464	yes_unspecified	Breast; Prostate; Other			PALB2:c.2834+16G>A; CHEK2:c.1421G>A,p.(Arg474His)
2465	Ovary	NA			PALB2:c.1400G>C,p.(Gly467Ala)
2466	Breast	Breast; Ovary; Prostate; OtherGI	CHEK2:c.247delC,p.(Gln83Lysfs*27)		CHEK2:c.751A>T,p.(Ile251Phe); ATM:c.4442C>T,p.(Ser1481Phe)	CHEK2:c.247delC,p.(Gln83Lysfs*27)
2467	Polyps	NA			APC:c.854A>G,p.(Asp285Gly)
2468	Prostate; Polyps	Prostate
2469	Breast	Breast; Ovary; Uterus; Gastric
247	Breast; Thyroid	Breast; Hematological; Other
2470	yes_unspecified	Breast; Ovary; Gastric; Other	BRCA1:c.4574_4575del,p.(Gln1525Argfs*5)			BRCA1:c.4574_4575del,p.(Gln1525Argfs*5)
2471	Breast; Uterus	Breast; Hematological			ATM:c.8015A>C,p.(Asp2672Ala)
2472	Breast; Bilateral	Colorectum; Gastric; Other			CHEK2:c.277T>C,p.(Trp93Arg); POLE:c.1909A>G,p.(Thr637Ala); BRCA2:c.1343G>A,p.(Arg448His)
2473	Sarcoma; Thyroid; Other	Breast; Hematological			CHEK2:c.1186C>G,p.(Leu396Val); NTHL1:c.527T>C,p.(Ile176Thr); CHEK2:c.1008G>A,p.(Gln336=); MSH6:c.1453C>G,p.(Gln485Glu)
2474	Breast	Breast; Gastric; Melanoma
2475	Ovary; Uterus	Prostate
2476	no	NA
2477	Ovary	NA	RAD51C:c.394dupA,p.(Thr132Asnfs*23)			RAD51C:c.394dupA,p.(Thr132Asnfs*23)
2478	Ovary	NA			RAD51D:c.422T>C,p.(Leu141Pro); CHEK2:c.14C>T,p.(Ser5Leu)
2479	Ovary	NA	BRCA1:c.843_846del,p.(Ser282Tyrfs*15)			BRCA1:c.843_846del,p.(Ser282Tyrfs*15)
248	Breast	Breast; OtherGI; Other
2480	Ovary; Uterus; Colorectum	Ovary; Uterus; Colorectum; Gastric; OtherGI	MSH2:c.1786_1788del,p.(Asn596del)		FLCN:c.613C>T,p.(Leu205Phe); APC:c.6873A>T,p.(Gln2291His); APC:c.1631T>C,p.(Ile544Thr)	MSH2:c.1786_1788del,p.(Asn596del)
2481	Ovary	NA
2482	Breast	NA			BRCA2:c.3155C>T,p.(Ala1052Val)
2483	Uterus; Thyroid	Breast; Ovary; Prostate; Melanoma			FANCC:c.632C>G,p.(Pro211Arg)
2484	Breast	Breast; Ovary; Gastric; Other			ATM:c.2804C>T,p.(Thr935Met)
2485	Ovary	Breast; Pancreas; Brain	RAD51D:c.803G>A,p.(Trp268*)			RAD51D:c.803G>A,p.(Trp268*)
2486	Breast; Bilateral	Breast; Prostate
2487	Breast	Breast; Uterus			ATM:c.3352A>G,p.(Thr1118Ala)
2488	Breast	Breast; Ovary; Gastric
2489	Breast	Breast; Hematological; Thyroid
249	Breast; TNBC	Breast; Uterus; Colorectum; Gastric; OtherGI
2490	Breast; TNBC	Breast; Brain
2491	Colorectum	Breast; Prostate; Colorectum; OtherGI			MUTYH:c.1258C>A,p.(Leu420Met)
2492	Breast; TNBC	Breast; Colorectum; OtherGI
2493	Breast	NA			BRCA2:c.1564G>C,p.(Gly522Arg)
2494	Ovary	NA			MSH6:c.533G>T,p.(Arg178Leu)
2495	Breast	Colorectum; Gastric; OtherGI; Hematological; Other
2496	Ovary	NA			BRIP1:c.3523A>G,p.(Thr1175Ala)
2497	Breast; Bilateral; Ovary	Breast; OtherGI; Other			BARD1:c.1347A>G,p.(Gln449=); PTEN:c.-742G>A
2498	Colorectum; Polyps	Breast; Ovary; Colorectum; OtherGI; Hematological; Thyroid
2499	Breast; TNBC	Breast; Other
25	Breast	Breast; Hematological; Brain		MUTYH:c.934-2A>G	PALB2:c.205C>T,p.(His69Tyr)	MUTYH:c.934-2A>G
250	Breast	Prostate
2500	Ovary	Ovary; Sarcoma; Other
2501	yes_unspecified	Breast; Colorectum
2502	Ovary	Breast; Ovary; OtherGI
2503	Breast; TNBC	Breast			ATM:c.1464G>T,p.(Trp488Cys)
2504	Breast	NA
2505	Ovary	Ovary
2506	Uterus; Colorectum	Pancreas	NTHL1:c.268C>T,p.(Gln90*)			NTHL1:c.268C>T,p.(Gln90*)
2507	Breast; Colorectum	Breast; Colorectum; Gastric; Brain			NBN:c.278C>T,p.(Ser93Leu); MSH3:c.1361G>A,p.(Arg454Gln); RAD51D:c.29C>T,p.(Pro10Leu); NTHL1:c.140-10C>G
2508	Breast; Melanoma	Breast; Prostate; Colorectum; OtherGI
2509	Ovary	NA	BRCA2:c.1813dupA,p.(Ile605Asnfs*11)			BRCA2:c.1813dupA,p.(Ile605Asnfs*11)
251	Breast; TNBC	Breast	BRCA2:c.5857G>T,p.(Glu1953*)		TP53:c.1079G>T,p.(Gly360Val)	BRCA2:c.5857G>T,p.(Glu1953*)
2510	Ovary	NA
2511	Ovary	NA
2512	Uterus	Prostate; Pancreas; Other	BRCA2:c.4449delA,p.(Asp1484Thrfs*2)			BRCA2:c.4449delA,p.(Asp1484Thrfs*2)
2513	Ovary	NA			FANCM:c.2859A>C,p.(Lys953Asn)
2514	Ovary; Uterus; Thyroid	Colorectum; Hematological; Thyroid; Other			CDH1:c.1454T>C,p.(Ile485Thr); BRIP1:c.2963C>T,p.(Ser988Phe)
2515	Polyps	Ovary; Polyps; Hematological			MUTYH:c.985G>A,p.(Val329Met)
2516	Ovary	Breast; Colorectum; OtherGI
2517	Breast; TNBC	Breast; Ovary; Gastric
2518	Breast	Breast; Prostate; Pancreas; Uterus; Colorectum; Melanoma; Brain; Other			FANCM:c.171G>C,p.(Leu57Phe)
2519	Breast	Breast; Prostate; Other
252	yes_unspecified	Breast; Ovary; Uterus; OtherGI; Other			MLH1:c.1321G>A,p.(Ala441Thr)
2520	Breast	Breast; Prostate; Gastric; Melanoma; Brain; Other			FANCM:c.171G>C,p.(Leu57Phe)
2521	Ovary	Breast; Ovary; Colorectum; Gastric; Melanoma			FANCM:c.2859A>C,p.(Lys953Asn)
2522	Breast	Breast; Ovary; Polyps; Brain; Other		MSH2:c.2458+1G>T	CHEK2:c.542G>A,p.(Arg181His)	MSH2:c.2458+1G>T
2523	Breast	unspecified
2524	Breast	Breast; Colorectum; Gastric; Other			MLH1:c.1256T>C,p.(Ile419Thr); GREM1:c.77A>G,p.(Lys26Arg); ATM:c.5821G>C,p.(Val1941Leu)
2525	yes_unspecified	Breast; Ovary; Prostate; Colorectum; Other			BRCA2:c.1631C>T,p.(Thr544Ile)
2526	Ovary	Breast; Ovary
2527	no	NA
2528	Polyps	Colorectum; Other		APC:c.1-?_165+?del		APC:c.1-?_165+?del
2529	Breast; TNBC; OtherGI; Polyps; Melanoma	Uterus; Colorectum	PMS2:c.736_741delinsTGTGTGTGAAG,p.(Pro246Cysfs*3)		CDKN2A:c.361G>A,p.(Ala121Thr)	PMS2:c.736_741delinsTGTGTGTGAAG,p.(Pro246Cysfs*3)
253	Breast	Breast; Pancreas	BRCA2:c.9004G>A,p.(Glu3002Lys)		PMS2:c.354-5C>G	BRCA2:c.9004G>A,p.(Glu3002Lys)
2530	Breast; TNBC	Pancreas	BRCA1:c.2990delA,p.(Asn997Ilefs*3)		FANCC:c.1156T>C,p.(Ser386Pro); MSH6:c.743G>A,p.(Arg248Gln); POLE:c.4667G>A,p.(Arg1556Gln)	BRCA1:c.2990delA,p.(Asn997Ilefs*3)
2531	Colorectum; Polyps	NA
2532	Gastric; Polyps	Breast; Other
2533	Breast	Breast; Prostate
2534	Breast	Breast			MSH2:c.2164G>A,p.(Val722Ile)
2535	Polyps	Colorectum; Brain
2536	Uterus	Breast; Uterus; Colorectum; Gastric; Hematological
2537	yes_unspecified	Breast			CDH1:c.1300G>C,p.(Gly434Arg); MLH1:c.329T>G,p.(Val110Gly); ATM:c.6820G>A,p.(Ala2274Thr); ATM:c.4724G>A,p.(Arg1575His)
2538	Breast	NA
2539	Breast; Lobular	NA
254	Breast	Breast; Gastric; OtherGI; Hematological
2540	yes_unspecified	Breast; Prostate; Uterus; Colorectum; Melanoma; Other			STK11:c.618G>A,p.(Ala206=); POLE:c.3046G>A,p.(Val1016Met)
2541	Breast	Breast; Ovary; Uterus; Colorectum; Hematological
2542	Breast	unspecified
2543	Breast	Breast; Ovary; Uterus; OtherGI; Hematological; Brain; Other		NBN:c.55_56del,p.(Leu19Aspfs*4)		NBN:c.55_56del,p.(Leu19Aspfs*4)
2544	Colorectum	Colorectum; Polyps; Other
2545	Breast; Hematological	Breast; Ovary; Colorectum; OtherGI; Hematological			BARD1:c.279A>G,p.(Gln93=)
2546	Polyps	Breast; Prostate; Colorectum; OtherGI; Other
2547	Breast	Breast; Uterus; Colorectum; Gastric; OtherGI
2548	Breast; TNBC	NA
2549	yes_unspecified	Breast; Colorectum; Gastric; OtherGI; Hematological; Brain; Other			FANCM:c.1667A>G,p.(Asp556Gly)
255	Melanoma	Breast; Pancreas; Gastric; OtherGI; Melanoma; Hematological
2550	yes_unspecified	Breast; Melanoma; Hematological; Other			POLD1:c.17G>A,p.(Arg6Gln)
2551	Melanoma	Pancreas; Colorectum; OtherGI; Melanoma			FANCM:c.171G>C,p.(Leu57Phe)
2552	Colorectum	Breast; OtherGI; Hematological; Other
2553	yes_unspecified	Breast; Ovary
2554	Ovary	NA			PMS2:c.-20G>T
2555	Breast; TNBC	unspecified
2556	Ovary	Hematological			FANCM:c.1393A>T,p.(Asn465Tyr)
2557	no	NA
2558	no	NA
2559	no	NA
256	Breast	Melanoma
2560	Uterus; Colorectum; Thyroid	Breast; Prostate; Colorectum; Gastric; OtherGI; Melanoma; Other
2561	Ovary	NA	BRCA1:c.4165_4166del,p.(Ser1389*)			BRCA1:c.4165_4166del,p.(Ser1389*)
2562	Ovary	Breast; Ovary; Prostate			BRCA1:c.1333G>C,p.(Glu445Gln); BRCA1:c.2123C>A,p.(Ser708Tyr)
2563	Ovary	NA			PALB2:c.303T>G,p.(Asp101Glu)
2564	Breast	Breast; Colorectum; OtherGI; Hematological; Other
2565	Colorectum; Polyps	NA			POLD1:c.670C>T,p.(Arg224Cys); POLD1:c.2629G>T,p.(Asp877Tyr)
2566	Breast	Breast			PALB2:c.149A>C,p.(Lys50Thr); RAD51D:c.878C>T,p.(Ala293Val); FANCC:c.743C>G,p.(Pro248Arg)
2567	Breast; Melanoma	Breast; Prostate; Colorectum; Brain; Other			RAD51C:c.721G>A,p.(Val241Met)
2568	Breast; Colorectum	Ovary; OtherGI			CTNNA1:c.536C>T,p.(Ala179Val); FANCM:c.5569G>A,p.(Val1857Met)
2569	Breast	Breast
257	Breast; Bilateral	NA
2570	Ovary	Breast
2571	Breast	Breast; Colorectum
2572	Breast	NA			POLE:c.844C>T,p.(Pro282Ser)
2573	Breast	Breast; Ovary; Prostate; Colorectum; Brain		RAD51D:c.620C>T,p.(Ser207Leu)		RAD51D:c.620C>T,p.(Ser207Leu)
2574	OtherGI	Breast; Prostate; Colorectum; Other
2575	Colorectum	Thyroid; Other
2576	Breast	Breast; Colorectum; Brain; Other			BARD1:c.668A>G,p.(Glu223Gly)
2577	Breast; Bilateral	Prostate; OtherGI; Melanoma; Other
2578	Breast	Breast; Other
2579	Pancreas; Thyroid	Breast; Ovary; Colorectum; OtherGI; Hematological	MUTYH:c.545G>A,p.(Arg182His)			MUTYH:c.545G>A,p.(Arg182His)
258	Breast	Breast; OtherGI; Melanoma; Hematological; Brain
2580	Polyps	Colorectum			CTNNA1:c.2694C>T,p.(Ser898=)
2581	yes_unspecified	NA
2582	yes_unspecified	NA		BRCA1:c.4675+2T>A		BRCA1:c.4675+2T>A
2583	yes_unspecified	Breast; Ovary; OtherGI			APC:c.1480A>G,p.(Ser494Gly); PALB2:c.656A>G,p.(Asp219Gly); BRCA2:c.2875G>A,p.(Val959Ile)
2584	Colorectum	Ovary; Colorectum; Hematological
2585	Breast; Hematological	Breast; Ovary; Colorectum; OtherGI; Hematological; Brain			ATM:c.1595G>A,p.(Cys532Tyr)
2586	Ovary	Other	CHEK2:c.1263delT,p.(Ser422Valfs*15)			CHEK2:c.1263delT,p.(Ser422Valfs*15)
2587	Ovary	unspecified
2588	Breast; Bilateral	Breast; Pancreas; Colorectum; Melanoma; Hematological; Other
2589	Breast	Breast; Colorectum		FANCM:c.5791C>T,p.(Arg1931*)		FANCM:c.5791C>T,p.(Arg1931*)
259	Melanoma	Breast; Prostate	PALB2:c.3113G>A,p.(Trp1038*)			PALB2:c.3113G>A,p.(Trp1038*)
2590	Breast	Breast
2591	Ovary	Breast; Prostate; Uterus; OtherGI; Thyroid; Other			NTHL1:c.208G>A,p.(Gly70Ser); APC:c.8273A>G,p.(Glu2758Gly)
2592	Uterus	unspecified
2593	Ovary; Melanoma	Prostate; Pancreas; Melanoma			MUTYH:c.1276C>T,p.(Arg426Cys)
2594	yes_unspecified	Breast; Pancreas; Polyps; Brain		APC:c.3920T>A,p.(Ile1307Lys)		APC:c.3920T>A,p.(Ile1307Lys)
2595	Breast; Lobular	Breast; Prostate; Pancreas; Colorectum; Sarcoma; Thyroid; Other			FANCC:c.934A>G,p.(Ile312Val)
2596	Uterus; Sarcoma	Breast
2597	Prostate	Prostate; Colorectum; OtherGI			MSH2:c.1461C>G,p.(Asp487Glu)
2598	Colorectum	Ovary; Colorectum
2599	Ovary	unspecified			MSH2:c.103C>G,p.(Arg35Gly); BRIP1:c.428A>G,p.(Gln143Arg); CHEK2:c.1196T>A,p.(Val399Asp)
26	Breast	Breast; Pancreas; Colorectum; OtherGI; Brain; Other
260	Breast; Lobular	Breast; Ovary; Prostate; Pancreas; OtherGI; Polyps; Melanoma			RAD51C:c.790G>A,p.(Gly264Ser)
2600	Ovary	Ovary; Uterus; Colorectum; OtherGI			CDKN2A:c.318G>A,p.(Val106=)
2601	Breast; Bilateral	Breast; Other			POLE:c.691C>T,p.(Arg231Cys)
2602	Breast	NA
2603	yes_unspecified	Breast; Gastric; Hematological
2604	Uterus	Breast; Uterus; Colorectum
2605	yes_unspecified	Breast; Gastric; Hematological
2606	Breast	Breast; Ovary
2607	Breast	Breast; Melanoma	PALB2:c.2712G>A,p.(Trp904*)			PALB2:c.2712G>A,p.(Trp904*)
2608	Breast; Bilateral	Breast; Ovary; Pancreas; Colorectum; OtherGI; Other
2609	Breast; Lobular	Breast; Gastric; Hematological; Other			MLH1:c.2219T>C,p.(Ile740Thr)
261	Prostate; Melanoma	Breast; Prostate; Colorectum; Melanoma; Hematological			PMS2:c.1243G>A,p.(Val415Met)
2610	Colorectum	OtherGI; Hematological; Other
2611	Polyps	Breast; Uterus; Other
2612	Breast; Colorectum	Uterus; OtherGI; Melanoma			PALB2:c.3508C>T,p.(His1170Tyr)
2613	Breast	Breast; Melanoma; Other
2614	Breast; Bilateral	Breast; Hematological; Brain; Other
2615	Breast	NA
2616	Polyps	Colorectum; Hematological
2617	Brain	Colorectum; OtherGI; Brain			CHEK2:c.1287G>A,p.(Glu429=)
2618	Breast	Breast; Pancreas; Uterus; OtherGI; Hematological; Brain; Other		FANCM:c.5791C>T,p.(Arg1931*)		FANCM:c.5791C>T,p.(Arg1931*)
2619	Breast	Breast; Other
262	Breast	Breast; Ovary; Other
2620	Ovary	unspecified			BRCA2:c.241T>A,p.(Phe81Ile)
2621	Breast; Bilateral	Colorectum; Gastric			PMS2:c.1243G>T,p.(Val415Leu)
2622	Breast	Breast; OtherGI; Other			MLH1:c.65G>C,p.(Gly22Ala)
2623	Breast	Breast; Ovary; Prostate; Pancreas; OtherGI; Brain			CHEK2:c.556A>C,p.(Asn186His)
2624	Uterus	Breast; Prostate; OtherGI; Melanoma; Hematological
2625	Other	NA
2626	Breast; TNBC	Uterus
2627	Breast	Breast
2628	Ovary	Ovary	BRCA1:c.1217delA,p.(Asn406Metfs*4)			BRCA1:c.1217delA,p.(Asn406Metfs*4)
2629	Breast	Breast; Other			CDK4:c.779T>A,p.(Val260Glu)
263	Breast	Colorectum; Thyroid; Brain; Other
2630	Uterus; Colorectum	Breast; Colorectum; OtherGI; Other
2631	Breast; Bilateral	Breast; Colorectum; OtherGI; Melanoma; Hematological; Brain; Other	PALB2:c.2052delC,p.(Arg686Glyfs*23)			PALB2:c.2052delC,p.(Arg686Glyfs*23)
2632	Ovary	Colorectum
2633	Breast; TNBC	Prostate; Uterus
2634	Breast; Bilateral	Breast; OtherGI; Other			MSH6:c.2886T>G,p.(Ile962Met)
2635	Breast	Breast; Colorectum; Thyroid
2636	Breast	Breast; Other
2637	Polyps	Breast; Prostate; Pancreas; Colorectum; Melanoma; Other
2638	Breast	Breast; Colorectum; Gastric; Brain; Other			BARD1:c.476G>A,p.(Ser159Asn)
2639	Ovary	NA
264	Breast	Breast; Ovary; Prostate; Pancreas; Brain
2640	Breast	Breast; Hematological			PALB2:c.2289G>C,p.(Leu763Phe); APC:c.3335C>G,p.(Thr1112Arg)
2641	yes_unspecified	Breast; Ovary; Prostate; OtherGI; Melanoma; Hematological; Other			MSH3:c.553G>C,p.(Asp185His)
2642	Uterus	Breast; Ovary; Gastric; Hematological
2643	Ovary	NA	BRCA1:c.1961delA,p.(Lys654Serfs*47)			BRCA1:c.1961delA,p.(Lys654Serfs*47)
2644	Breast	NA			ATM:c.1855A>C,p.(Asn619His)
2645	Colorectum; Gastric	Breast; Colorectum; OtherGI	MLH1:c.1489dupC,p.(Arg497Profs*6)			MLH1:c.1489dupC,p.(Arg497Profs*6)
2646	Ovary	NA
2647	Ovary	Ovary; Uterus; Colorectum; OtherGI; Melanoma
2648	Breast; Bilateral	Breast; Pancreas			FANCM:c.5569G>A,p.(Val1857Met); CHEK2:c.400G>C,p.(Asp134His)
2649	Prostate; Melanoma	Breast; Colorectum; Hematological	CHEK2:c.1100delC,p.(Thr367Metfs*15)			CHEK2:c.1100delC,p.(Thr367Metfs*15)
265	Gastric; Diffuse.Signet.Ring	NA
2650	Melanoma	Breast; Colorectum; Polyps
2651	Breast	Breast; Ovary; Prostate; Colorectum; OtherGI; Melanoma; Other
2652	Uterus	unspecified			MSH6:c.884A>G,p.(Lys295Arg)
2653	Breast	Breast; Pancreas; OtherGI; Other			FANCM:c.1237T>C,p.(Tyr413His)
2654	Uterus; Thyroid	OtherGI
2655	Ovary	NA			FANCC:c.178G>A,p.(Val60Ile)
2656	Ovary	Breast; Prostate; Pancreas; Colorectum; Brain; Other
2657	Ovary	unspecified
2658	Breast; Uterus	Ovary; Uterus; Colorectum; Gastric; OtherGI; Other			POLE:c.5278G>A,p.(Val1760Met)
2659	yes_unspecified	Breast; Ovary
266	OtherGI	Breast; Pancreas; Colorectum; Brain
2660	Colorectum	Colorectum; Sarcoma; Other		BRIP1:c.628-1G>T		BRIP1:c.628-1G>T
2661	Breast; TNBC	Breast; Pancreas; Uterus; OtherGI; Brain; Other	BRCA1:c.181T>G,p.(Cys61Gly)			BRCA1:c.181T>G,p.(Cys61Gly)
2662	Colorectum	Breast; Ovary; Colorectum; Gastric; Polyps; Thyroid; Brain; Other			MSH6:c.3961A>G,p.(Arg1321Gly)
2663	Breast; OtherGI; Melanoma	Breast; Ovary; Pancreas; Colorectum; OtherGI; Melanoma; Other			TP53:c.1160C>G,p.(Thr387Arg)
2664	Breast; TNBC	Breast; Colorectum; Gastric			PALB2:c.2200A>T,p.(Thr734Ser); CDH1:c.1501G>A,p.(Val501Met)
2665	Breast	Breast; Prostate; Uterus; Gastric			BRIP1:c.1735C>T,p.(Arg579Cys)
2666	yes_unspecified	NA			ATM:c.4424A>G,p.(Tyr1475Cys)
2667	Breast; Thyroid	NA	BRCA2:c.635_636del,p.(Arg212Lysfs*2)		CHEK2:c.322T>C,p.(Cys108Arg); CHEK2:c.846+4_846+7del	BRCA2:c.635_636del,p.(Arg212Lysfs*2)
2668	Breast	Breast; Prostate; Gastric
2669	Breast; TNBC	NA
267	Gastric; Diffuse.Signet.Ring	Breast; Other
2670	yes_unspecified	Breast; Prostate; Colorectum; Gastric; Hematological; Other
2671	Ovary	NA	BRCA2:c.3744_3747del,p.(Ser1248Argfs*10)		PALB2:c.1767G>A,p.(Thr589=)	BRCA2:c.3744_3747del,p.(Ser1248Argfs*10)
2672	Breast; Uterus; Melanoma	NA
2673	Uterus	OtherGI; Thyroid			BRCA1:c.5071A>G,p.(Thr1691Ala)
2674	Breast	Breast; Ovary; Prostate; OtherGI; Melanoma; Hematological; Brain; Other
2675	Ovary	Breast; Melanoma
2676	Ovary	Breast; Ovary; Prostate; Colorectum; Gastric; OtherGI; Melanoma; Sarcoma; Hematological; Other			MSH2:c.1413A>C,p.(Lys471Asn)
2677	yes_unspecified	Breast; Colorectum; Brain; Other			FANCC:c.178G>A,p.(Val60Ile)
2678	Breast	Breast; Colorectum; Melanoma; Other
2679	Pancreas	OtherGI			ATM:c.7463G>C,p.(Cys2488Ser); FANCC:c.1414G>A,p.(Gly472Arg); PMS2:c.8G>T,p.(Arg3Leu); ATM:c.6101G>A,p.(Arg2034Gln)
268	Ovary	Breast; Pancreas; Colorectum; Gastric; OtherGI; Brain
2680	Uterus	Breast; Prostate; OtherGI; Other			PMS2:c.620G>A,p.(Gly207Glu); PALB2:c.194C>T,p.(Pro65Leu)
2681	Ovary	Hematological; Thyroid
2682	Ovary	Colorectum; Other			NBN:c.1667T>A,p.(Val556Glu); CDK4:c.155G>A,p.(Ser52Asn)
2683	Breast	Breast; Colorectum			MEN1:c.803A>G,p.(Tyr268Cys)
2684	Colorectum	Breast; Ovary; Uterus; Colorectum; Melanoma; Other	MSH6:c.260+2_260+3delinsAG		BRCA1:c.3708T>G,p.(Asn1236Lys)	MSH6:c.260+2_260+3delinsAG
2685	Breast; Ovary	Breast
2686	Breast; Thyroid	Polyps; Other			CTNNA1:c.536C>T,p.(Ala179Val); CDK4:c.355-10T>G
2687	Breast; Colorectum	Breast; Colorectum; OtherGI; Melanoma
2688	Breast	Breast; Prostate; Uterus; Gastric; Hematological; Other
2689	Breast	Breast; Gastric; Hematological			PMS2:c.2445G>A,p.(Ser815=)
269	Uterus	NA
2690	Prostate	Breast; Prostate			BRCA1:c.2268G>C,p.(Arg756Ser)
2691	Ovary	Breast; Prostate; Pancreas; Colorectum; Hematological; Other
2692	Other	Breast; Colorectum
2693	Breast	Breast; Prostate; Gastric	BRCA2:c.3847_3848del,p.(Val1283Lysfs*2)		MSH6:c.1739C>T,p.(Ser580Leu); POLE:c.5596G>A,p.(Ala1866Thr)	BRCA2:c.3847_3848del,p.(Val1283Lysfs*2)
2694	Breast	Breast; Prostate; Gastric			BRCA2:c.3661T>C,p.(Ser1221Pro); ATM:c.9086G>A,p.(Gly3029Asp)
2695	Breast	NA
2696	Ovary	NA	BRCA1:c.300delG,p.(Glu100Aspfs*19)			BRCA1:c.300delG,p.(Glu100Aspfs*19)
2697	Breast	Breast; Prostate; Uterus
2698	Colorectum	Colorectum; Brain; Other	MUTYH:c.1187G>A,p.(Gly396Asp); MUTYH:c.536A>G,p.(Tyr179Cys)			MUTYH:c.1187G>A,p.(Gly396Asp); MUTYH:c.536A>G,p.(Tyr179Cys)
2699	Breast	Breast; Prostate; Colorectum; OtherGI; Melanoma; Hematological; Brain; Other
27	Breast; TNBC	Breast; Gastric; Other			PMS2:c.2506G>A,p.(Glu836Lys)
270	Ovary; Uterus	Uterus; Hematological
2700	yes_unspecified	Breast; Ovary; Colorectum; OtherGI; Other
2701	Breast; Melanoma	Breast; Prostate; OtherGI; Melanoma; Brain; Other			PMS2:c.708G>T,p.(Leu236Phe); CDH1:c.670C>T,p.(Arg224Cys); BRIP1:c.254C>T,p.(Ser85Leu); FANCC:c.1274T>A,p.(Leu425His)
2702	Breast	Breast; OtherGI
2703	Polyps	Ovary; Gastric; Brain
2704	Breast	Colorectum			BARD1:c.1598A>T,p.(Tyr533Phe); RAD51C:c.-19G>A; FANCM:c.3031A>G,p.(Ile1011Val)
2705	Ovary	Colorectum
2706	Breast; TNBC	Breast; Colorectum; OtherGI
2707	Breast; TNBC	OtherGI; Melanoma			BRCA1:c.189A>T,p.(Leu63Phe)
2708	Ovary	Uterus; Other
2709	Breast; Lobular	Breast; Ovary; Pancreas; OtherGI
271	Breast; Prostate; OtherGI	Prostate; Pancreas; Brain	BRCA1:c.2475delC,p.(Asp825Glufs*21)		ATM:c.2804C>T,p.(Thr935Met)	BRCA1:c.2475delC,p.(Asp825Glufs*21)
2710	Colorectum; Hematological; Thyroid	Breast; Colorectum; Melanoma; Hematological; Brain
2711	Breast	Breast; Gastric; Hematological
2712	Polyps	Pancreas; OtherGI
2713	Breast; Sarcoma	NA
2714	yes_unspecified	NA
2715	Breast	Breast; Ovary; Colorectum
2716	Breast	Prostate; Pancreas; Uterus; Hematological; Other
2717	Melanoma	Breast			MSH2:c.2437A>G,p.(Met813Val)
2718	Ovary	Breast; Ovary	ATM:c.7517_7520del,p.(Arg2506Thrfs*3)			ATM:c.7517_7520del,p.(Arg2506Thrfs*3)
2719	Colorectum	NA			PMS2:c.1937G>T,p.(Arg646Met)
272	Ovary	Breast; Colorectum; Melanoma
2720	Brain	Breast; Pancreas			TP53:c.559+5G>C
2721	Breast	Breast; Ovary; Prostate; Uterus; Gastric; Melanoma; Brain			PALB2:c.298C>T,p.(Leu100Phe); MSH6:c.3245C>T,p.(Pro1082Leu)
2722	Breast	Breast; Other
2723	Breast	OtherGI; Melanoma
2724	no	NA			CHEK2:c.1427C>T,p.(Thr476Met)
2725	Colorectum; OtherGI; Thyroid	NA		MUTYH:c.934-2A>G	FANCC:c.383A>G,p.(Asp128Gly)	MUTYH:c.934-2A>G
2726	Colorectum	Breast; Hematological
2727	Breast	Breast; Prostate; Melanoma; Other
2728	Polyps; Hematological	Pancreas; Colorectum; Thyroid	BRCA2:c.8488-1G>A			BRCA2:c.8488-1G>A
2729	Breast	Breast	BRCA2:c.4631delA,p.(Asn1544Thrfs*24); PALB2:c.2642_2645dup,p.(Cys882Trpfs*3)			BRCA2:c.4631delA,p.(Asn1544Thrfs*24); PALB2:c.2642_2645dup,p.(Cys882Trpfs*3)
273	Breast; TNBC	Breast; Prostate; Hematological; Brain
2730	Breast	Breast
2731	Ovary	NA		RAD51C:c.706-2A>G		RAD51C:c.706-2A>G
2732	Breast	Breast; Ovary
2733	Breast; Gastric	NA			FANCM:c.2968G>A,p.(Val990Ile); MUTYH:c.650G>A,p.(Arg217His)
2734	Breast	NA		BARD1:c.1935_1954dup,p.(Glu652Valfs*69); MSH3:c.2749C>T,p.(Gln917*)		BARD1:c.1935_1954dup,p.(Glu652Valfs*69); MSH3:c.2749C>T,p.(Gln917*)
2735	Breast	NA			BARD1:c.568G>A,p.(Asp190Asn)
2736	Colorectum	Colorectum; Gastric			POLE:c.4523G>A,p.(Arg1508His); BARD1:c.1347A>G,p.(Gln449=); PMS2:c.2149G>A,p.(Val717Met)
2737	Breast; TNBC	Breast; Uterus; Colorectum; Gastric; Hematological; Thyroid; Other
2738	Breast	Breast; Pancreas; Colorectum; Gastric; Brain			PMS2:c.2149G>A,p.(Val717Met); ATM:c.4091A>G,p.(Asp1364Gly)
2739	Breast	Breast	BRCA2:c.1813dupA,p.(Ile605Asnfs*11)			BRCA2:c.1813dupA,p.(Ile605Asnfs*11)
274	Breast	Breast
2740	Breast; Ovary	Breast			ATM:c.3925G>A,p.(Ala1309Thr)
2741	OtherGI	unknown	PMS2:c.88C>T,p.(Gln30*)			PMS2:c.88C>T,p.(Gln30*)
2742	Polyps	NA			POLE:c.3046G>A,p.(Val1016Met); FANCM:c.269C>T,p.(Pro90Leu)
2743	no	Ovary; Colorectum; Melanoma; Other			POLD1:c.2066G>A,p.(Arg689Gln); BARD1:c.668A>G,p.(Glu223Gly)
2744	Sarcoma	Pancreas; Colorectum; OtherGI; Sarcoma; Thyroid			PMS2:c.2356C>A,p.(Leu786Met)
2745	Uterus; Colorectum	Breast; Ovary		RAD51C:c.571+5G>A		RAD51C:c.571+5G>A
2746	Polyps	unspecified			PMS2:c.328G>T,p.(Ala110Ser)
2747	Ovary	Breast; Uterus; Hematological
2748	Breast; TNBC	Colorectum; Brain; Other
2749	no	NA			NBN:c.1941T>A,p.(Ser647Arg)
275	Melanoma	Breast; Ovary; Uterus; Gastric
2750	Prostate; OtherGI	Prostate; OtherGI			FANCC:c.29G>A,p.(Cys10Tyr); POLE:c.6233G>A,p.(Arg2078Gln); ATM:c.3925G>A,p.(Ala1309Thr)
2751	Breast; Bilateral	Breast; Prostate; Colorectum; OtherGI
2752	Polyps	Uterus; Colorectum		MLH1:c.244A>G,p.(Thr82Ala)	APC:c.6361G>C,p.(Ala2121Pro)	MLH1:c.244A>G,p.(Thr82Ala)
2753	Polyps	Breast; Other
2754	Breast	Breast; Prostate; Colorectum; Melanoma; Brain; Other			BRIP1:c.2220G>T,p.(Gln740His)
2755	Polyps	Ovary; Colorectum; OtherGI			POLD1:c.358G>C,p.(Gly120Arg)
2756	Breast	NA	CHEK2:c.1100delC,p.(Thr367Metfs*15)			CHEK2:c.1100delC,p.(Thr367Metfs*15)
2757	Breast; Bilateral	Breast; Pancreas; OtherGI; Other
2758	Breast	Breast; Colorectum; Melanoma; Other
2759	Gastric	Gastric			CHEK2:c.538C>T,p.(Arg180Cys)
276	Breast	OtherGI
2760	Breast	Breast; OtherGI; Melanoma; Hematological; Brain; Other
2761	Polyps	unspecified
2762	Colorectum	Breast; Colorectum; Melanoma
2763	OtherGI	Breast; Prostate; Colorectum; Gastric; OtherGI; Other
2764	Breast; TNBC	Breast; Colorectum
2765	Breast; Uterus	unspecified	BRCA2:c.7878G>C,p.(Trp2626Cys)		FANCC:c.1000C>T,p.(Arg334Trp)	BRCA2:c.7878G>C,p.(Trp2626Cys)
2766	Breast; Melanoma	Breast; Other
2767	Gastric	Breast; Prostate; Colorectum; Gastric; Other
2768	Breast; Colorectum	Breast; Uterus; Colorectum; OtherGI; Other			FLCN:c.1387T>C,p.(Tyr463His); PALB2:c.298C>T,p.(Leu100Phe)
2769	Breast; TNBC	Breast; Prostate; Colorectum; Gastric; Melanoma; Other			NBN:c.260T>C,p.(Phe87Ser)
277	yes_unspecified	Breast; Prostate
2770	Prostate; Melanoma	Breast; Colorectum; Melanoma; Other			FANCM:c.1760T>C,p.(Ile587Thr); ATM:c.7919C>T,p.(Thr2640Ile)
2771	Breast	NA			APC:c.295C>T,p.(Arg99Trp)
2772	no	NA	BRCA2:c.7419_7420del,p.(Cys2473*)		POLE:c.3851G>A,p.(Arg1284Gln)	BRCA2:c.7419_7420del,p.(Cys2473*)
2773	Breast	Prostate; Pancreas; Uterus; Melanoma; Hematological
2774	Polyps	NA
2775	Breast	Breast; OtherGI; Melanoma			POLE:c.2089C>G,p.(Pro697Ala); PALB2:c.1537A>G,p.(Thr513Ala)
2776	Breast; Bilateral	NA			ATM:c.3577G>A,p.(Val1193Ile)
2777	Breast	Ovary; Prostate; Pancreas; Uterus; Colorectum; Other
2778	Polyps	NA	MUTYH:c.536A>G,p.(Tyr179Cys); MUTYH:c.1187G>A,p.(Gly396Asp)		BMPR1A:c.524G>A,p.(Cys175Tyr)	MUTYH:c.536A>G,p.(Tyr179Cys); MUTYH:c.1187G>A,p.(Gly396Asp)
2779	Breast; TNBC	Breast; Uterus; OtherGI; Sarcoma			STK11:c.1226G>A,p.(Arg409Gln); POLD1:c.208G>T,p.(Val70Phe)
278	Breast	NA
2780	Breast	Breast; Gastric; OtherGI; Thyroid; Brain; Other			ATM:c.8851-?_9171_?(dup4); PALB2:c.1400G>C,p.(Gly467Ala)
2781	Prostate; Gastric	Prostate; Pancreas; Colorectum; OtherGI; Hematological; Brain; Other
2782	Thyroid	Breast; Uterus; Colorectum; Gastric; Thyroid
2783	Uterus	Breast; Colorectum; Melanoma; Other
2784	Uterus; Sarcoma	NA
2785	Ovary	NA
2786	yes_unspecified	Ovary; Uterus
2787	Ovary	NA
2788	Breast; Ovary	Prostate; Colorectum; Gastric; Melanoma; Hematological; Other			FANCC:c.191T>G,p.(Phe64Cys)
2789	Breast	Breast; Prostate; Colorectum; OtherGI; Other			CHEK2:c.556A>C,p.(Asn186His)
279	Breast	Breast			STK11:c.463G>A,p.(Gly155Arg)
2790	Breast	Prostate; Colorectum
2791	yes_unspecified	Breast; Hematological
2792	Breast; Bilateral	Breast; Uterus
2793	Colorectum	Breast; Prostate; Pancreas; Colorectum; OtherGI
2794	Breast	Breast; Prostate
2795	Ovary	Ovary; Prostate; Uterus; OtherGI
2796	Colorectum	Breast; Pancreas; Colorectum; OtherGI; Sarcoma; Hematological; Thyroid; Brain; Other
2797	Breast	Breast
2798	Breast	Breast
[truncated: 876 more rows]

## Sheet: Variant summary
List of 1286 unique variants (ACMG 1,2,3) and how many times each was found
Variant	Times found	ACMG category
APC:c.1-?_165+?del	1	2
APC:c.1102G>C,p.(Val368Leu)	1	3
APC:c.1121G>A,p.(Arg374Gln)	1	3
APC:c.1240C>T,p.(Arg414Cys)	1	3
APC:c.1312+3A>G	1	2
APC:c.1392T>A,p.(His464Gln)	1	3
APC:c.1480A>G,p.(Ser494Gly)	2	3
APC:c.1481G>A,p.(Ser494Asn)	2	3
APC:c.1631T>C,p.(Ile544Thr)	1	3
APC:c.1958+241_4457del	1	1
APC:c.1984C>A,p.(Leu662Ile)	1	3
APC:c.220+3A>G	1	3
APC:c.2483C>T,p.(Thr828Ile)	1	3
APC:c.288T>A,p.(Tyr96*)	1	1
APC:c.2948T>A,p.(Ile983Asn)	1	3
APC:c.2950G>T,p.(Glu984*)	1	2
APC:c.295C>T,p.(Arg99Trp)	2	3
APC:c.3183_3187del,p.(Gln1062*)	1	1
APC:c.3245C>G,p.(Thr1082Ser)	2	3
APC:c.3323A>G,p.(Asn1108Ser)	1	3
APC:c.3335C>G,p.(Thr1112Arg)	1	3
APC:c.3436C>T,p.(Arg1146Cys)	2	3
APC:c.3574A>C,p.(Lys1192Gln)	1	3
APC:c.3625G>A,p.(Glu1209Lys)	1	3
APC:c.3865T>G,p.(Cys1289Gly)	1	3
APC:c.3920T>A,p.(Ile1307Lys)	6	2
APC:c.3970C>G,p.(Pro1324Ala)	1	3
APC:c.4055T>C,p.(Val1352Ala)	1	3
APC:c.4072G>A,p.(Ala1358Thr)	1	3
APC:c.4073C>T,p.(Ala1358Val)	1	3
APC:c.4249A>C,p.(Ile1417Leu)	1	3
APC:c.426_427del,p.(Leu143Alafs*4)	1	1
APC:c.4399C>T,p.(Pro1467Ser)	1	3
APC:c.4652_4655del,p.(Lys1551Argfs*13)	1	1
APC:c.4765C>G,p.(Arg1589Gly)	1	3
APC:c.4906G>T,p.(Asp1636Tyr)	1	3
APC:c.5009C>T,p.(Ala1670Val)	1	3
APC:c.5026A>G,p.(Arg1676Gly)	2	3
APC:c.5140G>A,p.(Asp1714Asn)	3	3
APC:c.5145delC,p.(Asp1715Glufs*29)	1	1
APC:c.5501_5506del,p.(Val1834_Arg1835del)	1	3
APC:c.5524T>A,p.(Ser1842Thr)	1	3
APC:c.5635G>T,p.(Ala1879Ser)	1	3
APC:c.5778A>G,p.(Ile1926Met)	1	3
APC:c.5801C>T,p.(Pro1934Leu)	1	3
APC:c.6117G>T,p.(Leu2039Phe)	2	3
APC:c.6196A>G,p.(Arg2066Gly)	1	3
APC:c.6361G>C,p.(Ala2121Pro)	1	3
APC:c.6363_6365dup,p.(Ala2122dup)	3	3
APC:c.6473C>G,p.(Pro2158Arg)	2	3
APC:c.6527T>C,p.(Leu2176Ser)	1	3
APC:c.6729A>G,p.(Thr2243=)	1	3
APC:c.6821C>T,p.(Ala2274Val)	1	3
APC:c.6873A>T,p.(Gln2291His)	1	3
APC:c.688C>T,p.(Arg230Cys)	1	3
APC:c.6959C>T,p.(Pro2320Leu)	1	3
APC:c.695G>A,p.(Arg232Gln)	1	3
APC:c.6985A>G,p.(Ile2329Val)	2	3
APC:c.7036C>T,p.(Pro2346Ser)	1	3
APC:c.7399C>A,p.(Pro2467Thr)	2	3
APC:c.7404_7406del,p.(Ser2469del)	1	3
APC:c.749A>G,p.(His250Arg)	1	3
APC:c.7574G>A,p.(Arg2525His)	1	3
APC:c.764A>G,p.(His255Arg)	1	3
APC:c.7942G>T,p.(Ala2648Ser)	1	3
APC:c.8273A>G,p.(Glu2758Gly)	1	3
APC:c.8308C>T,p.(His2770Tyr)	1	3
APC:c.8389A>G,p.(Ser2797Gly)	3	3
APC:c.854A>G,p.(Asp285Gly)	1	3
APC:c.994C>T,p.(Arg332*)	1	1
ATM:c.(?_-21)_(*21_?)del	1	1
ATM:c.1009C>T,p.(Arg337Cys)	1	3
ATM:c.1066-6T>G	1	3
ATM:c.1112C>T,p.(Thr371Ile)	1	3
ATM:c.1114A>G,p.(Thr372Ala)	1	3
ATM:c.121A>G,p.(Lys41Glu)	1	3
ATM:c.1379C>T,p.(Thr460Met)	1	3
ATM:c.1444A>C,p.(Lys482Gln)	1	3
ATM:c.1464G>T,p.(Trp488Cys)	1	3
ATM:c.1595G>A,p.(Cys532Tyr)	2	3
ATM:c.15dupT,p.(Asn6*)	1	1
ATM:c.1703G>T,p.(Arg568Ile)	1	3
ATM:c.1841G>C,p.(Ser614Thr)	1	3
ATM:c.1855A>C,p.(Asn619His)	1	3
ATM:c.1915G>C,p.(Asp639His)	1	3
ATM:c.1924G>T,p.(Glu642*)	2	2
ATM:c.1960C>A,p.(Gln654Lys)	1	3
ATM:c.202A>G,p.(Ile68Val)	2	3
ATM:c.2074C>T,p.(Arg692Cys)	1	3
ATM:c.2096A>G,p.(Glu699Gly)	1	3
ATM:c.2250G>A,p.(Lys750=)	2	2
ATM:c.2260C>A,p.(Gln754Lys)	1	3
ATM:c.2275A>G,p.(Ser759Gly)	2	3
ATM:c.2396C>T,p.(Ala799Val)	1	3
ATM:c.2418G>T,p.(Leu806Phe)	1	3
ATM:c.2467-1G>T	1	2
ATM:c.2494C>T,p.(Arg832Cys)	1	3
ATM:c.2522A>C,p.(Asp841Ala)	1	3
ATM:c.2608A>G,p.(Asn870Asp)	1	3
ATM:c.274A>G,p.(Lys92Glu)	1	3
ATM:c.2804C>G,p.(Thr935Arg)	1	3
ATM:c.2804C>T,p.(Thr935Met)	2	3
ATM:c.2924A>G,p.(Asn975Ser)	1	3
ATM:c.2945G>A,p.(Arg982His)	1	3
ATM:c.295A>G,p.(Ser99Gly)	2	3
ATM:c.3014A>G,p.(Asn1005Ser)	1	3
ATM:c.320G>A,p.(Cys107Tyr)	1	3
ATM:c.3239A>T,p.(Asp1080Val)	1	3
ATM:c.3265G>T,p.(Ala1089Ser)	1	3
ATM:c.334G>A,p.(Ala112Thr)	1	3
ATM:c.3352A>G,p.(Thr1118Ala)	1	3
ATM:c.3402+3A>G	1	3
ATM:c.3577G>A,p.(Val1193Ile)	1	3
ATM:c.3626_3627del,p.(Phe1209Tyrfs*19)	1	1
ATM:c.3746+1G>T	1	2
ATM:c.3802delG,p.(Val1268*)	3	1
ATM:c.3806A>G,p.(Lys1269Arg)	1	3
ATM:c.3851C>T,p.(Thr1284Ile)	1	3
ATM:c.3925G>A,p.(Ala1309Thr)	5	3
ATM:c.3963G>A,p.(Met1321Ile)	1	3
ATM:c.4060C>A,p.(Pro1354Thr)	2	3
ATM:c.4066A>G,p.(Asn1356Asp)	1	3
ATM:c.4091A>G,p.(Asp1364Gly)	1	3
ATM:c.419A>T,p.(Asp140Val)	1	3
ATM:c.4279G>A,p.(Ala1427Thr)	1	3
ATM:c.4324T>C,p.(Tyr1442His)	1	3
ATM:c.4362A>C,p.(Lys1454Asn)	2	3
ATM:c.4388T>G,p.(Phe1463Cys)	6	3
ATM:c.4396C>G,p.(Arg1466Gly)	1	3
ATM:c.4396C>T,p.(Arg1466*)	1	1
ATM:c.4424A>G,p.(Tyr1475Cys)	8	3
ATM:c.4442C>T,p.(Ser1481Phe)	2	3
ATM:c.4673C>T,p.(Thr1558Met)	1	3
ATM:c.4709T>C,p.(Val1570Ala)	1	3
ATM:c.4724G>A,p.(Arg1575His)	1	3
ATM:c.483G>C,p.(Gln161His)	1	3
ATM:c.4844A>C,p.(Lys1615Thr)	1	3
ATM:c.4910A>G,p.(Asp1637Gly)	1	3
ATM:c.4949A>G,p.(Asn1650Ser)	4	3
ATM:c.4964C>A,p.(Ser1655Tyr)	1	3
ATM:c.5202dupT,p.(Thr1735Tyrfs*14)	1	2
ATM:c.5228C>T,p.(Thr1743Ile)	2	3
ATM:c.5278A>G,p.(Met1760Val)	1	3
ATM:c.5410A>T,p.(Ile1804Phe)	1	3
ATM:c.553G>C,p.(Val185Leu)	1	3
ATM:c.5644C>T,p.(Arg1882*)	1	1
ATM:c.57_58dup,p.(Ala20Glufs*15)	1	2
ATM:c.5705A>G,p.(Asp1902Gly)	1	3
ATM:c.5712dupA,p.(Ser1905Ilefs*25)	1	1
ATM:c.5728C>A,p.(Leu1910Ile)	1	3
ATM:c.5794T>A,p.(Phe1932Ile)	1	3
ATM:c.5821G>C,p.(Val1941Leu)	1	3
ATM:c.5890A>G,p.(Lys1964Glu)	2	3
ATM:c.5890A>T,p.(Lys1964*)	1	1
ATM:c.6025T>C,p.(Tyr2009His)	1	3
ATM:c.6067G>A,p.(Gly2023Arg)	1	3
ATM:c.6101G>A,p.(Arg2034Gln)	1	3
ATM:c.610G>A,p.(Gly204Arg)	1	3
ATM:c.6158C>G,p.(Thr2053Arg)	1	3
ATM:c.6198+1G>A	1	2
ATM:c.6200C>A,p.(Ala2067Asp)	3	2
ATM:c.6257A>T,p.(Tyr2086Phe)	1	3
ATM:c.640delT,p.(Ser214Profs*16)	1	1
ATM:c.6500A>G,p.(Tyr2167Cys)	2	3
ATM:c.663-?_9171+?dup	1	3
ATM:c.6679C>T,p.(Arg2227Cys)	1	1
ATM:c.670A>G,p.(Lys224Glu)	1	3
ATM:c.6820G>A,p.(Ala2274Thr)	1	3
ATM:c.7184A>T,p.(Asp2395Val)	1	3
ATM:c.7187C>G,p.(Thr2396Ser)	1	3
ATM:c.7271T>G,p.(Val2424Gly)	5	1
ATM:c.7327C>T,p.(Arg2443*)	1	1
ATM:c.7375C>G,p.(Arg2459Gly)	1	3
ATM:c.7399G>A,p.(Val2467Ile)	1	3
ATM:c.7463G>C,p.(Cys2488Ser)	1	3
ATM:c.7517_7520del,p.(Arg2506Thrfs*3)	2	1
ATM:c.7552C>T,p.(Pro2518Ser)	1	3
ATM:c.7592T>C,p.(Met2531Thr)	1	3
ATM:c.7618G>A,p.(Val2540Ile)	1	3
ATM:c.7736_7737insC,p.(Arg2579Serfs*7)	1	2
ATM:c.7812A>C,p.(Arg2604Ser)	1	3
ATM:c.7919C>T,p.(Thr2640Ile)	2	3
ATM:c.7999A>G,p.(Met2667Val)	1	3
ATM:c.8015A>C,p.(Asp2672Ala)	1	3
ATM:c.8071C>T,p.(Arg2691Cys)	1	3
ATM:c.8156G>A,p.(Arg2719His)	2	3
ATM:c.8371_8374del,p.(Tyr2791Glyfs*14)	1	2
ATM:c.8428A>C,p.(Lys2810Gln)	1	3
ATM:c.8432A>C,p.(Lys2811Thr)	1	3
ATM:c.8480T>G,p.(Phe2827Cys)	1	3
ATM:c.8481T>G,p.(Phe2827Leu)	1	3
ATM:c.8560C>T,p.(Arg2854Cys)	5	3
ATM:c.8672G>A,p.(Gly2891Asp)	1	3
ATM:c.8734A>G,p.(Arg2912Gly)	2	3
ATM:c.8850+1G>A	1	2
ATM:c.8851-?_9171_?(dup4)	1	3
ATM:c.8921C>T,p.(Pro2974Leu)	1	3
ATM:c.8968G>A,p.(Glu2990Lys)	1	3
ATM:c.8977C>T,p.(Arg2993*)	2	1
ATM:c.902G>A,p.(Gly301Asp)	1	3
ATM:c.9070A>C,p.(Thr3024Pro)	1	3
ATM:c.9086G>A,p.(Gly3029Asp)	7	3
ATM:c.95G>A,p.(Arg32His)	1	3
BARD1:c.(?_-20)_(*20_?)del	1	1
BARD1:c.*15delG	1	3
BARD1:c.1134_1136delinsCAC,p.(Arg378_Lys379delinsSerThr)	1	3
BARD1:c.1148T>A,p.(Met383Lys)	2	3
BARD1:c.1289C>G,p.(Thr430Ser)	1	3
BARD1:c.1325C>T,p.(Pro442Leu)	1	3
BARD1:c.1325delC,p.(Pro442Leufs*33)	1	2
BARD1:c.1347A>G,p.(Gln449=)	2	3
BARD1:c.1388C>T,p.(Thr463Ile)	1	3
BARD1:c.1454C>T,p.(Ala485Val)	1	3
BARD1:c.1568T>C,p.(Val523Ala)	1	3
BARD1:c.1598A>T,p.(Tyr533Phe)	1	3
BARD1:c.160A>G,p.(Thr54Ala)	1	3
BARD1:c.1613G>A,p.(Ser538Asn)	1	3
BARD1:c.1677+5G>A	1	3
BARD1:c.1678-18C>G	1	3
BARD1:c.1751_1756dup,p.(Met584_Leu585dup)	2	3
BARD1:c.1754T>C,p.(Leu585Pro)	1	3
BARD1:c.1814C>T,p.(Thr605Ile)	1	3
BARD1:c.1840G>A,p.(Val614Ile)	1	3
BARD1:c.1921C>T,p.(Arg641*)	1	1
BARD1:c.1935_1954dup,p.(Glu652Valfs*69)	1	2
BARD1:c.1996C>T,p.(Gln666*)	1	1
BARD1:c.2083G>A,p.(Val695Ile)	1	3
BARD1:c.2111G>A,p.(Ser704Asn)	1	3
BARD1:c.2116A>G,p.(Lys706Glu)	3	3
BARD1:c.2282G>A,p.(Ser761Asn)	4	3
BARD1:c.266C>T,p.(Pro89Leu)	1	3
BARD1:c.279A>G,p.(Gln93=)	1	3
BARD1:c.476G>A,p.(Ser159Asn)	1	3
BARD1:c.556A>G,p.(Ser186Gly)	1	3
BARD1:c.568G>A,p.(Asp190Asn)	1	3
BARD1:c.632T>C,p.(Leu211Ser)	1	3
BARD1:c.668A>G,p.(Glu223Gly)	2	3
BARD1:c.709C>G,p.(Gln237Glu)	1	3
BARD1:c.77T>G,p.(Met26Arg)	1	3
BARD1:c.97G>C,p.(Ala33Pro)	1	3
BMPR1A:c.1327C>T,p.(Arg443Cys)	5	3
BMPR1A:c.1457G>A,p.(Arg486Gln)	1	3
BMPR1A:c.201T>G,p.(Cys67Trp)	1	3
BMPR1A:c.208G>A,p.(Asp70Asn)	1	3
BMPR1A:c.230+3A>G	1	3
BMPR1A:c.524G>A,p.(Cys175Tyr)	1	3
BMPR1A:c.634C>A,p.(Gln212Lys)	1	3
BMPR1A:c.698A>G,p.(Gln233Arg)	1	3
BMPR1A:c.995T>C,p.(Leu332Pro)	1	3
BRCA1:c.1-?_80+?(dup3)	1	3
BRCA1:c.1-?_80+?del	1	1
BRCA1:c.1016dupA,p.(Val340Glyfs*6)	1	1
BRCA1:c.1082C>G,p.(Ser361*)	1	1
BRCA1:c.110C>G,p.(Thr37Arg)	1	2
BRCA1:c.116G>A,p.(Cys39Tyr)	1	2
BRCA1:c.1195_1196del,p.(His399*)	2	1
BRCA1:c.1217delA,p.(Asn406Metfs*4)	1	1
BRCA1:c.1297delG,p.(Ala433Profs*8)	1	1
BRCA1:c.133_134del,p.(Lys45Ilefs*20)	1	2
BRCA1:c.1333G>C,p.(Glu445Gln)	1	3
BRCA1:c.1360_1361del,p.(Ser454*)	2	1
BRCA1:c.1384G>A,p.(Gly462Arg)	1	3
BRCA1:c.1405G>A,p.(Ala469Thr)	1	3
BRCA1:c.140G>A,p.(Cys47Tyr)	1	2
BRCA1:c.1600C>T,p.(Gln534*)	1	1
BRCA1:c.1616C>T,p.(Thr539Met)	1	3
BRCA1:c.1747A>G,p.(Lys583Glu)	1	3
BRCA1:c.181T>G,p.(Cys61Gly)	4	1
BRCA1:c.189A>T,p.(Leu63Phe)	1	3
BRCA1:c.1912delG,p.(Glu638Asnfs*13)	1	1
BRCA1:c.1961delA,p.(Lys654Serfs*47)	3	1
BRCA1:c.212+3A>G	1	1
BRCA1:c.2123C>A,p.(Ser708Tyr)	1	3
BRCA1:c.2124_2127del,p.(Phe709Leufs*26)	1	2
BRCA1:c.2188G>T,p.(Glu730*)	1	1
BRCA1:c.2197_2201del,p.(Glu733Thrfs*5)	1	1
BRCA1:c.2268G>C,p.(Arg756Ser)	1	3
BRCA1:c.2338C>G,p.(Gln780Glu)	1	3
BRCA1:c.2338C>T,p.(Gln780*)	1	1
BRCA1:c.2347A>G,p.(Ile783Val)	1	3
BRCA1:c.2475delC,p.(Asp825Glufs*21)	1	1
BRCA1:c.2703delT,p.(Phe901Leufs*99)	1	2
BRCA1:c.2882A>G,p.(Asn961Ser)	1	3
BRCA1:c.2960delA,p.(Lys987Serfs*13)	1	2
BRCA1:c.2990delA,p.(Asn997Ilefs*3)	1	1
BRCA1:c.300delG,p.(Glu100Aspfs*19)	1	1
BRCA1:c.3091dupA,p.(Ile1031Asnfs*2)	1	2
BRCA1:c.3331_3334del,p.(Gln1111Asnfs*5)	4	1
BRCA1:c.3416G>T,p.(Ser1139Ile)	1	3
BRCA1:c.3481_3491del,p.(Glu1161Phefs*3)	1	1
BRCA1:c.3555G>T,p.(Glu1185Asp)	2	3
BRCA1:c.3649T>C,p.(Ser1217Pro)	1	3
BRCA1:c.3655G>A,p.(Glu1219Lys)	1	3
BRCA1:c.3657G>C,p.(Glu1219Asp)	1	3
BRCA1:c.3700_3704del,p.(Val1234Glnfs*8)	1	1
BRCA1:c.3708T>G,p.(Asn1236Lys)	3	3
BRCA1:c.3718C>T,p.(Gln1240*)	1	1
BRCA1:c.3750G>C,p.(Glu1250Asp)	1	3
BRCA1:c.3756_3759del,p.(Ser1253Argfs*10)	1	1
BRCA1:c.3758C>G,p.(Ser1253Cys)	1	3
BRCA1:c.3908dupT,p.(Leu1303Phefs*27)	1	1
BRCA1:c.398G>A,p.(Arg133His)	1	3
BRCA1:c.4060_4062delinsGAA,p.(Asn1354Glu)	1	3
BRCA1:c.4081A>C,p.(Met1361Leu)	1	3
BRCA1:c.4165_4166del,p.(Ser1389*)	1	1
BRCA1:c.4186-?_4357+?dup	1	1
BRCA1:c.4276delT,p.(Ser1426Leufs*8)	1	1
BRCA1:c.4327C>T,p.(Arg1443*)	3	1
BRCA1:c.4348delT,p.(Ser1450Glnfs*6)	1	2
BRCA1:c.4358-?_4484+?del	1	1
BRCA1:c.4379G>T,p.(Ser1460Ile)	1	3
BRCA1:c.4485-2A>T	1	2
BRCA1:c.4520G>C,p.(Arg1507Thr)	1	3
BRCA1:c.4574_4575del,p.(Gln1525Argfs*5)	1	1
BRCA1:c.4675+2T>A	1	2
BRCA1:c.4699G>A,p.(Gly1567Arg)	1	3
BRCA1:c.4816A>G,p.(Lys1606Glu)	1	3
BRCA1:c.4903G>A,p.(Glu1635Lys)	1	3
BRCA1:c.4987-?_5074+?del	2	1
BRCA1:c.5024C>T,p.(Thr1675Ile)	3	3
BRCA1:c.5054C>T,p.(Thr1685Ile)	1	2
BRCA1:c.5071A>G,p.(Thr1691Ala)	1	3
BRCA1:c.5074+3A>G	1	2
BRCA1:c.5153-2A>C	1	1
BRCA1:c.5212G>A,p.(Gly1738Arg)	1	2
BRCA1:c.5266dupC,p.(Gln1756Profs*74)	1	1
BRCA1:c.5278-?_5592+?del	1	1
BRCA1:c.527C>T,p.(Thr176Met)	1	3
BRCA1:c.5333-?_5406+?del	1	1
BRCA1:c.5348T>C,p.(Met1783Thr)	1	3
BRCA1:c.53T>C,p.(Met18Thr)	1	2
BRCA1:c.5407-?_5592+?del	1	1
BRCA1:c.5470_5477del,p.(Ile1824Aspfs*3)	1	1
BRCA1:c.5495T>G,p.(Val1832Gly)	1	3
BRCA1:c.5503C>T,p.(Arg1835*)	1	1
BRCA1:c.68_69del,p.(Glu23Valfs*17)	1	1
BRCA1:c.736T>G,p.(Leu246Val)	4	3
BRCA1:c.81-6T>C	1	3
BRCA1:c.843_846del,p.(Ser282Tyrfs*15)	1	1
BRCA1:c.946A>G,p.(Ser316Gly)	1	3
BRCA1:c.954T>A,p.(His318Gln)	1	3
BRCA1:c.988G>A,p.(Asp330Asn)	1	3
BRCA2:c.1-?_67+?del	1	2
BRCA2:c.10095delinsGAATTATATCT,p.(Ser3366Asnfs*4)	1	3
BRCA2:c.10114G>A,p.(Ala3372Thr)	1	3
BRCA2:c.1144A>C,p.(Lys382Gln)	1	3
BRCA2:c.1189_1190insTTAG,p.(Gln397Leufs*25)	1	1
BRCA2:c.1247T>G,p.(Ile416Ser)	1	3
BRCA2:c.1343G>A,p.(Arg448His)	1	3
BRCA2:c.1466C>G,p.(Ser489Cys)	1	3
BRCA2:c.1494T>G,p.(Phe498Leu)	1	3
BRCA2:c.1550A>G,p.(Asn517Ser)	2	3
BRCA2:c.1564G>C,p.(Gly522Arg)	1	3
BRCA2:c.1574C>T,p.(Thr525Ile)	1	3
BRCA2:c.1631C>T,p.(Thr544Ile)	1	3
BRCA2:c.1813dupA,p.(Ile605Asnfs*11)	3	1
BRCA2:c.2225A>G,p.(Gln742Arg)	1	3
BRCA2:c.23G>A,p.(Arg8Lys)	1	3
BRCA2:c.241T>A,p.(Phe81Ile)	1	3
BRCA2:c.2759C>T,p.(Pro920Leu)	1	3
BRCA2:c.276dupA,p.(Ser93Ilefs*8)	1	1
BRCA2:c.2798C>A,p.(Thr933Lys)	1	3
BRCA2:c.2808_2811del,p.(Ala938Profs*21)	4	1
BRCA2:c.2875G>A,p.(Val959Ile)	2	3
BRCA2:c.3155C>T,p.(Ala1052Val)	1	3
BRCA2:c.316+1G>A	1	1
BRCA2:c.3248dupA,p.(Asn1083Lysfs*2)	1	1
BRCA2:c.3262C>T,p.(Pro1088Ser)	1	3
BRCA2:c.3302A>G,p.(His1101Arg)	1	3
BRCA2:c.3401G>C,p.(Ser1134Thr)	1	3
BRCA2:c.3515C>T,p.(Ser1172Leu)	2	3
BRCA2:c.3661T>C,p.(Ser1221Pro)	1	3
BRCA2:c.3689C>G,p.(Ser1230Cys)	1	3
BRCA2:c.3744_3747del,p.(Ser1248Argfs*10)	1	1
BRCA2:c.3847_3848del,p.(Val1283Lysfs*2)	1	1
BRCA2:c.4078G>A,p.(Asp1360Asn)	1	3
BRCA2:c.433_435del,p.(Val145del)	2	3
BRCA2:c.4436G>C,p.(Ser1479Thr)	1	3
BRCA2:c.4449delA,p.(Asp1484Thrfs*2)	1	1
BRCA2:c.4478_4481del,p.(Glu1493Valfs*10)	1	1
BRCA2:c.4534C>T,p.(Arg1512Cys)	1	3
BRCA2:c.4554delA,p.(Glu1518Aspfs*25)	1	1
BRCA2:c.4574A>C,p.(His1525Pro)	1	3
BRCA2:c.4594G>T,p.(Val1532Phe)	1	3
BRCA2:c.4631delA,p.(Asn1544Thrfs*24)	1	1
BRCA2:c.467A>G,p.(Asp156Gly)	1	3
BRCA2:c.470_474del,p.(Lys157Serfs*24)	1	1
BRCA2:c.4757C>T,p.(Thr1586Ile)	1	3
BRCA2:c.476-37_476-14delinsTTG	1	3
BRCA2:c.4876_4877del,p.(Asn1626Serfs*12)	1	1
BRCA2:c.4900T>A,p.(Phe1634Ile)	1	3
BRCA2:c.506A>G,p.(Lys169Arg)	1	3
BRCA2:c.5095G>A,p.(Asp1699Asn)	2	3
BRCA2:c.5114T>G,p.(Ile1705Arg)	1	3
BRCA2:c.5252A>C,p.(Tyr1751Ser)	1	3
BRCA2:c.5278T>G,p.(Ser1760Ala)	1	3
BRCA2:c.5350_5351del,p.(Asn1784Hisfs*2)	1	1
BRCA2:c.5557delT,p.(Cys1853Valfs*10)	1	1
BRCA2:c.5583dupA,p.(Val1862Serfs*11)	1	1
BRCA2:c.5634C>G,p.(Asn1878Lys)	1	3
BRCA2:c.5645C>A,p.(Ser1882*)	1	1
BRCA2:c.5659A>G,p.(Thr1887Ala)	1	3
BRCA2:c.5730T>G,p.(Asn1910Lys)	1	3
BRCA2:c.5737T>G,p.(Cys1913Gly)	1	3
BRCA2:c.5857G>T,p.(Glu1953*)	2	1
BRCA2:c.5869A>G,p.(Ile1957Val)	1	3
BRCA2:c.5946delT,p.(Ser1982Argfs*22)	2	1
BRCA2:c.6065C>G,p.(Ser2022*)	1	1
BRCA2:c.6082_6086del,p.(Glu2028Lysfs*19)	1	1
BRCA2:c.6275_6276del,p.(Leu2092Profs*7)	1	1
BRCA2:c.62A>G,p.(Lys21Arg)	1	3
BRCA2:c.6322C>T,p.(Arg2108Cys)	3	3
BRCA2:c.635_636del,p.(Arg212Lysfs*2)	1	1
BRCA2:c.6550C>G,p.(Gln2184Glu)	1	3
BRCA2:c.6591_6592del,p.(Glu2198Asnfs4*)	1	1
BRCA2:c.6641C>T,p.(Thr2214Ile)	1	3
BRCA2:c.6644_6647del,p.(Tyr2215Serfs*13)	2	1
BRCA2:c.6698C>A,p.(Ala2233Asp)	2	3
BRCA2:c.67+1G>A	1	2
BRCA2:c.6886A>C,p.(Ile2296Leu)	1	3
BRCA2:c.6952C>G,p.(Arg2318Gly)	1	3
BRCA2:c.6966G>T,p.(Met2322Ile)	1	3
BRCA2:c.7006C>T,p.(Arg2336Cys)	1	3
BRCA2:c.7007G>A,p.(Arg2336His)	2	2
BRCA2:c.7010C>T,p.(Thr2337Ile)	1	3
BRCA2:c.7024C>T,p.(Gln2342*)	1	1
BRCA2:c.7057G>C,p.(Gly2353Arg)	1	3
BRCA2:c.7069_7070del,p.(Leu2357Valfs*2)	2	1
BRCA2:c.7081C>T,p.(His2361Tyr)	1	3
BRCA2:c.7232A>C,p.(Lys2411Thr)	1	3
BRCA2:c.731A>G,p.(Asp244Gly)	1	3
BRCA2:c.740T>C,p.(Ile247Thr)	1	3
BRCA2:c.7419_7420del,p.(Cys2473*)	2	1
BRCA2:c.7505G>A,p.(Arg2502His)	1	3
BRCA2:c.7522G>A,p.(Gly2508Ser)	1	3
BRCA2:c.755_758del,p.(Asp252Valfs*24)	2	1
BRCA2:c.7669G>A,p.(Ala2557Thr)	1	3
BRCA2:c.7712A>G,p.(Glu2571Gly)	1	3
BRCA2:c.7823C>T,p.(Pro2608Leu)	1	3
BRCA2:c.7878G>C,p.(Trp2626Cys)	1	1
BRCA2:c.7908T>A,p.(Cys2636*)	1	1
BRCA2:c.7913_7917del,p.(Phe2638*)	1	1
BRCA2:c.7976G>A,p.(Arg2659Lys)	1	1
BRCA2:c.7988A>T,p.(Glu2663Val)	1	2
BRCA2:c.800G>A,p.(Gly267Glu)	1	3
BRCA2:c.8144A>T,p.(Lys2715Ile)	1	3
BRCA2:c.8183T>C,p.(Val2728Ala)	1	3
BRCA2:c.8351G>A,p.(Arg2784Gln)	1	3
BRCA2:c.8359C>T,p.(Arg2787Cys)	1	3
BRCA2:c.8417C>T,p.(Ser2806Leu)	1	3
BRCA2:c.8419T>C,p.(Ser2807Pro)	1	3
BRCA2:c.8427C>A,p.(Phe2809Leu)	1	3
BRCA2:c.8486A>G,p.(Gln2829Arg)	2	2
BRCA2:c.8488-?_8632+?del	1	1
BRCA2:c.8488-1G>A	1	1
BRCA2:c.8524C>T,p.(Arg2842Cys)	1	3
BRCA2:c.8525G>A,p.(Arg2842His)	1	3
BRCA2:c.8612A>G,p.(Glu2871Gly)	1	3
BRCA2:c.871_884del,p.(Leu291Ilefs*2)	1	2
BRCA2:c.8812G>A,p.(Asp2938Asn)	1	3
BRCA2:c.8918G>A,p.(Arg2973His)	1	3
BRCA2:c.9004G>A,p.(Glu3002Lys)	4	1
BRCA2:c.9006A>T,p.(Glu3002Asp)	1	3
BRCA2:c.9032T>C,p.(Leu3011Pro)	1	3
BRCA2:c.9116C>T,p.(Pro3039Leu)	1	3
BRCA2:c.9155G>A,p.(Arg3052Gln)	1	3
BRCA2:c.9247A>G,p.(Lys3083Glu)	1	3
BRCA2:c.9253dupA,p.(Thr3085Asnfs*26)	1	1
BRCA2:c.9271G>A,p.(Val3091Ile)	2	3
BRCA2:c.92G>A,p.(Trp31*)	1	1
BRCA2:c.9302T>G,p.(Leu3101Arg)	1	3
BRCA2:c.9364G>A,p.(Ala3122Thr)	1	3
BRCA2:c.9433G>C,p.(Val3145Leu)	1	3
BRCA2:c.9435_9436del,p.(Ser3147Cysfs*2)	1	1
BRCA2:c.9513_9516del,p.(Leu3172Alafs*44)	1	1
BRCA2:c.956A>G,p.(Asn319Ser)	1	3
BRCA2:c.9616C>G,p.(Gln3206Glu)	1	3
BRCA2:c.9670A>C,p.(Ile3224Leu)	1	3
BRCA2:c.9672dupA,p.(Tyr3225Ilefs*30)	1	1
BRCA2:c.9863C>T,p.(Thr3288Ile)	1	3
BRCA2:c.9898C>T,p.(Pro3300Ser)	1	3
BRCA2:c.9925G>A,p.(Glu3309Lys)	1	3
BRIP1:c.1255C>T,p.(Arg419Trp)	1	3
BRIP1:c.1271G>A,p.(Ser424Asn)	1	3
BRIP1:c.1316G>A,p.(Arg439Gln)	1	3
BRIP1:c.133G>T,p.(Glu45*)	3	1
BRIP1:c.1372G>T,p.(Glu458*)	1	1
BRIP1:c.139C>G,p.(Pro47Ala)	2	3
BRIP1:c.1433A>C,p.(His478Pro)	1	3
BRIP1:c.1444A>G,p.(Ile482Val)	1	3
BRIP1:c.1474-3T>C	1	3
BRIP1:c.1584delA,p.(Gly529Aspfs*61)	1	2
BRIP1:c.1589T>C,p.(Leu530Pro)	1	3
BRIP1:c.1655T>C,p.(Ile552Thr)	1	3
BRIP1:c.1730A>T,p.(Lys577Met)	1	3
BRIP1:c.1735C>T,p.(Arg579Cys)	1	3
BRIP1:c.1838C>T,p.(Thr613Ile)	1	3
BRIP1:c.1A>G,p.(?)	1	3
BRIP1:c.2168T>G,p.(Val723Gly)	1	3
BRIP1:c.2220G>T,p.(Gln740His)	3	3
BRIP1:c.2255_2256del,p.(Lys752Argfs*12)	1	1
BRIP1:c.2290_2298del,p.(Lys764_Ser766del)	1	3
BRIP1:c.2330G>T,p.(Arg777Leu)	1	3
BRIP1:c.2344A>G,p.(Ile782Val)	1	3
BRIP1:c.2392C>T,p.(Arg798*)	2	1
BRIP1:c.2441G>A,p.(Arg814His)	1	3
BRIP1:c.2461G>A,p.(Ala821Thr)	1	3
BRIP1:c.2542C>T,p.(Arg848Cys)	1	3
BRIP1:c.254C>T,p.(Ser85Leu)	1	3
BRIP1:c.258_269del,p.(Cys87_Cys90del)	1	3
BRIP1:c.2594G>A,p.(Arg865Gln)	1	3
BRIP1:c.2935A>G,p.(Lys979Glu)	1	3
BRIP1:c.2963C>T,p.(Ser988Phe)	1	3
BRIP1:c.2990_2993dup,p.(Lys998Asnfs*5)	1	2
BRIP1:c.3103C>T,p.(Arg1035Cys)	1	3
BRIP1:c.3260A>G,p.(Asn1087Ser)	1	3
BRIP1:c.3444C>A,p.(Asp1148Glu)	3	3
BRIP1:c.347C>G,p.(Ser116Cys)	1	3
BRIP1:c.3523A>G,p.(Thr1175Ala)	1	3
BRIP1:c.3647C>T,p.(Thr1216Ile)	1	3
BRIP1:c.413T>C,p.(Leu138Ser)	1	3
BRIP1:c.428A>G,p.(Gln143Arg)	1	3
BRIP1:c.626A>G,p.(Lys209Arg)	1	3
BRIP1:c.628-1G>T	1	2
BRIP1:c.644C>T,p.(Ser215Phe)	1	3
BRIP1:c.668A>G,p.(Gln223Arg)	1	3
BRIP1:c.890A>G,p.(Lys297Arg)	1	3
BRIP1:c.932A>G,p.(Tyr311Cys)	1	3
CDH1:c.1003C>T,p.(Arg335*)	1	1
CDH1:c.1018A>G,p.(Thr340Ala)	1	3
CDH1:c.1223C>T,p.(Ala408Val)	1	3
CDH1:c.1297G>A,p.(Asp433Asn)	1	3
CDH1:c.1298A>G,p.(Asp433Gly)	1	3
CDH1:c.1300G>C,p.(Gly434Arg)	1	3
CDH1:c.1351A>G,p.(Ile451Val)	1	3
CDH1:c.1417G>A,p.(Val473Ile)	1	3
CDH1:c.1424T>C,p.(Val475Ala)	1	3
CDH1:c.1454T>C,p.(Ile485Thr)	1	3
CDH1:c.1501G>A,p.(Val501Met)	2	3
CDH1:c.1616C>G,p.(Thr539Ser)	1	3
CDH1:c.1630A>G,p.(Thr544Ala)	1	3
CDH1:c.1684A>T,p.(Thr562Ser)	1	3
CDH1:c.1738A>G,p.(Thr580Ala)	1	3
CDH1:c.184G>A,p.(Gly62Ser)	1	3
CDH1:c.188G>A,p.(Arg63Gln)	1	3
CDH1:c.2077G>A,p.(Gly693Ser)	1	3
CDH1:c.2329G>A,p.(Asp777Asn)	2	3
CDH1:c.2343A>T,p.(Glu781Asp)	1	3
CDH1:c.2413G>A,p.(Asp805Asn)	2	3
CDH1:c.2512A>G,p.(Ser838Gly)	1	3
CDH1:c.2590G>A,p.(Glu864Lys)	1	3
CDH1:c.2635G>A,p.(Gly879Ser)	2	3
CDH1:c.304G>A,p.(Ala102Thr)	1	3
CDH1:c.370C>T,p.(Arg124Cys)	1	3
CDH1:c.521A>T,p.(Asn174Ile)	1	3
CDH1:c.55T>G,p.(Ser19Ala)	1	3
CDH1:c.670C>T,p.(Arg224Cys)	3	3
CDH1:c.671G>A,p.(Arg224His)	1	3
CDH1:c.808T>G,p.(Ser270Ala)	2	3
CDH1:c.892G>A,p.(Ala298Thr)	4	3
CDH1:c.939C>G,p.(Asp313Glu)	1	3
CDK4:c.155G>A,p.(Ser52Asn)	1	3
CDK4:c.245G>A,p.(Arg82Gln)	1	3
CDK4:c.355-10T>G	1	3
CDK4:c.779T>A,p.(Val260Glu)	2	3
CDKN2A:c.104G>C,p.(Gly35Ala)	1	3
CDKN2A:c.121C>T,p.(Pro41Ser)	1	3
CDKN2A:c.225_243del,p.(Ala76Cysfs*64)	1	1
CDKN2A:c.318G>A,p.(Val106=)	1	3
CDKN2A:c.342C>G,p.(Pro114=)	1	3
CDKN2A:c.361G>A, p.(Ala121Thr)	1	3
CDKN2A:c.361G>A,p.(Ala121Thr)	1	3
CDKN2A:c.373G>C,p.(Asp125His)	1	3
CDKN2A:c.416G>A,p.(Gly139Asp)	1	3
CDKN2A:c.46G>A,p.(Gly16Ser)	1	3
CHEK2:c.-4C>T	1	3
CHEK2:c.(908+1_909-1)_(1095+1_1096-1)del	1	2
CHEK2:c.*7T>C	1	3
CHEK2:c.1003G>C,p.(Val335Leu)	1	3
CHEK2:c.1008G>A,p.(Gln336=)	1	3
CHEK2:c.1009-16C>A	1	3
CHEK2:c.1012C>T,p.(Leu338Phe)	1	3
CHEK2:c.1036C>T,p.(Arg346Cys)	1	3
CHEK2:c.1037G>A,p.(Arg346His)	1	3
CHEK2:c.1100delC,p.(Thr367Metfs*15)	18	1
CHEK2:c.1111C>T,p.(His371Tyr)	1	2
CHEK2:c.1175C>T,p.(Ala392Val)	1	3
CHEK2:c.1186C>G,p.(Leu396Val)	1	3
CHEK2:c.1196T>A,p.(Val399Asp)	1	3
CHEK2:c.1263delT,p.(Ser422Valfs*15)	2	1
CHEK2:c.1270T>C,p.(Tyr424His)	1	3
CHEK2:c.1283C>T,p.(Ser428Phe)	2	1
CHEK2:c.1287G>A,p.(Glu429=)	1	3
CHEK2:c.1312G>T,p.(Asp438Tyr)	2	3
CHEK2:c.1319T>C,p.(Ile440Thr)	1	3
CHEK2:c.1336A>G,p.(Asn446Asp)	1	3
CHEK2:c.1368dupA,p.(Glu457Argfs*33)	1	1
CHEK2:c.1421G>A,p.(Arg474His)	2	3
CHEK2:c.1427C>T,p.(Thr476Met)	3	3
CHEK2:c.1462-?_1632+?del	1	1
CHEK2:c.1470C>A,p.(Asp490Glu)	1	3
CHEK2:c.1489G>A,p.(Asp497Asn)	1	3
CHEK2:c.14C>T,p.(Ser5Leu)	2	3
CHEK2:c.1530G>C,p.(Gln510His)	1	3
CHEK2:c.1556G>T,p.(Arg519Leu)	1	3
CHEK2:c.1561C>T,p.(Arg521Trp)	1	3
CHEK2:c.1582G>A,p.(Glu528Lys)	1	3
CHEK2:c.1590delC,p.(Glu531Argfs*35)	1	3
CHEK2:c.1596delC,p.(Thr533Glnfs*33)	1	3
CHEK2:c.1603C>A,p.(Arg535Ser)	1	3
CHEK2:c.170C>T,p.(Ser57Phe)	1	3
CHEK2:c.190G>A,p.(Glu64Lys)	1	3
CHEK2:c.246_260del,p.(Asp82_Glu86del)	2	3
CHEK2:c.247delC,p.(Gln83Lysfs*27)	2	1
CHEK2:c.277delT,p.(Trp93Glyfs*17)	3	1
CHEK2:c.277T>C,p.(Trp93Arg)	1	3
CHEK2:c.283C>T,p.(Arg95*)	1	1
CHEK2:c.320-?_592+?dup	2	2
CHEK2:c.320-5T>A	3	3
CHEK2:c.322T>C,p.(Cys108Arg)	1	3
CHEK2:c.329A>C,p.(Asn110Thr)	1	3
CHEK2:c.336C>G,p.(Asn112Lys)	2	3
CHEK2:c.349A>T,p.(Arg117Trp)	1	3
CHEK2:c.400G>C,p.(Asp134His)	2	3
CHEK2:c.409C>T,p.(Arg137*)	1	1
CHEK2:c.427C>T,p.(His143Tyr)	3	3
CHEK2:c.433C>T,p.(Arg145Trp)	1	2
CHEK2:c.434G>A,p.(Arg145Gln)	1	3
CHEK2:c.470T>C,p.(Ile157Thr)	14	2
CHEK2:c.480A>G,p.(Ile160Met)	1	3
CHEK2:c.482A>G,p.(Glu161Gly)	1	3
CHEK2:c.483_485del,p.(Glu161del)	1	3
CHEK2:c.499G>A,p.(Gly167Arg)	1	2
CHEK2:c.538C>T,p.(Arg180Cys)	4	3
CHEK2:c.542G>A,p.(Arg181His)	2	3
CHEK2:c.556A>C,p.(Asn186His)	5	3
CHEK2:c.591delA,p.(Val198Phefs*7)	1	1
CHEK2:c.659A>G,p.(Tyr220Cys)	1	3
CHEK2:c.751A>T,p.(Ile251Phe)	2	3
CHEK2:c.842A>G,p.(Asn281Ser)	2	3
CHEK2:c.846+4_846+7del	1	3
CHEK2:c.906A>C,p.(Glu302Asp)	1	3
CHEK2:c.909-?_1095+?del	2	1
CHEK2:c.917G>A,p.(Gly306Glu)	1	3
CHEK2:c.917G>C,p.(Gly306Ala)	3	2
CHEK2:c.934A>G,p.(Lys312Glu)	1	3
CHEK2:c.949A>G,p.(Lys317Glu)	1	3
CHEK2:c.980A>G,p.(Tyr327Cys)	1	3
CTNNA1:c.2512G>A,p.(Val838Ile)	1	3
CTNNA1:c.2694C>T,p.(Ser898=)	2	3
CTNNA1:c.338A>G,p.(Asp113Gly)	1	3
CTNNA1:c.410G>A,p.(Arg137Gln)	1	3
CTNNA1:c.536C>T,p.(Ala179Val)	4	3
CTNNA1:c.710A>G,p.(Tyr237Cys)	1	3
CTNNA1:c.770A>G,p.(Asn257Ser)	1	3
EPCAM:c.111C>G,p.(Asn37Lys)	1	3
EPCAM:c.161A>G,p.(Gln54Arg)	1	3
EPCAM:c.232C>G,p.(Leu78Val)	1	3
EPCAM:c.250C>T,p.(Pro84Ser)	1	3
EPCAM:c.401C>T,p.(Thr134Ile)	1	3
EPCAM:c.4G>A,p.(Ala2Thr)	1	3
EPCAM:c.518G>A,p.(Arg173His)	1	3
EPCAM:c.557A>G,p.(Tyr186Cys)	1	3
EPCAM:c.577A>G,p.(Ile193Val)	2	3
EPCAM:c.815T>C,p.(Ile272Thr)	1	3
EPCAM:c.859G>T,p.(Val287Phe)	1	3
FANCC:c.1000C>T,p.(Arg334Trp)	1	3
FANCC:c.1156T>C,p.(Ser386Pro)	1	3
FANCC:c.1274T>A,p.(Leu425His)	1	3
FANCC:c.1414G>A,p.(Gly472Arg)	1	3
FANCC:c.178G>A,p.(Val60Ile)	2	3
FANCC:c.191T>G,p.(Phe64Cys)	1	3
FANCC:c.29G>A,p.(Cys10Tyr)	1	3
FANCC:c.383A>G,p.(Asp128Gly)	1	3
FANCC:c.632C>G,p.(Pro211Arg)	1	3
FANCC:c.743C>G,p.(Pro248Arg)	1	3
FANCC:c.934A>G,p.(Ile312Val)	2	3
FANCM:c.1012A>G,p.(Arg338Gly)	1	3
FANCM:c.1237T>C,p.(Tyr413His)	1	3
FANCM:c.1393A>T,p.(Asn465Tyr)	1	3
FANCM:c.1667A>G,p.(Asp556Gly)	1	3
FANCM:c.171G>C,p.(Leu57Phe)	3	3
FANCM:c.1760T>C,p.(Ile587Thr)	1	3
FANCM:c.269C>T,p.(Pro90Leu)	1	3
FANCM:c.2859A>C,p.(Lys953Asn)	3	3
FANCM:c.2968G>A,p.(Val990Ile)	1	3
FANCM:c.3031A>G,p.(Ile1011Val)	1	3
FANCM:c.3829A>G,p.(Asn1277Asp)	1	3
FANCM:c.5101C>T,p.(Gln1701*)	1	2
FANCM:c.5569G>A,p.(Val1857Met)	2	3
FANCM:c.5791C>T,p.(Arg1931*)	2	2
FANCM:c.790A>T,p.(Ile264Phe)	1	3
FLCN:c.1387T>C,p.(Tyr463His)	1	3
FLCN:c.535C>T,p.(Arg179Trp)	1	3
FLCN:c.613C>T,p.(Leu205Phe)	1	3
GREM1:c.13G>A,p.(Ala5Thr)	1	3
GREM1:c.77A>G,p.(Lys26Arg)	1	3
HOXB13:c.251G>A,p.(Gly84Glu)	1	2
MEN1:c.1594G>T,p.(Gly532Cys)	1	3
MEN1:c.343C>G,p.(Arg115Gly)	1	3
MEN1:c.485T>C,p.(Val162Ala)	1	3
MEN1:c.694C>T,p.(Arg232Cys)	1	3
MEN1:c.803A>G,p.(Tyr268Cys)	1	3
MLH1:c.-42C>T	1	3
MLH1:c.-7C>T	1	3
MLH1:c.1013A>G,p.(Asn338Ser)	1	3
MLH1:c.102G>C,p.(Glu34Asp)	1	3
MLH1:c.102G>T,p.(Glu34Asp)	1	3
MLH1:c.1040C>A,p.(Thr347Asn)	2	3
MLH1:c.1067C>T,p.(Ser356Phe)	1	3
MLH1:c.1166G>A,p.(Arg389Gln)	1	3
MLH1:c.117-?_545+?del	2	1
MLH1:c.117-1G>A	1	2
MLH1:c.1190delT,p.(Leu397Argfs*4)	1	1
MLH1:c.1243G>A,p.(Asp415Asn)	1	3
MLH1:c.1256T>C,p.(Ile419Thr)	1	3
MLH1:c.1321G>A,p.(Ala441Thr)	2	3
MLH1:c.1359G>C,p.(Lys453Asn)	1	3
MLH1:c.1360G>C,p.(Gly454Arg)	1	3
MLH1:c.1451A>G,p.(Asp484Gly)	1	3
MLH1:c.1460G>A,p.(Arg487Gln)	1	3
MLH1:c.1489dupC,p.(Arg497Profs*6)	1	1
MLH1:c.1621_1622delinsAA,p.(Ala541Lys)	1	3
MLH1:c.1628A>G,p.(His543Arg)	1	3
MLH1:c.1730C>T,p.(Ser577Leu)	1	3
MLH1:c.181A>G,p.(Ile61Val)	1	3
MLH1:c.1872delC,p.(Tyr625Ilefs*12)	1	2
MLH1:c.1897-17C>G	2	3
MLH1:c.1924C>G,p.(Leu642Val)	1	3
MLH1:c.1937A>G,p.(Tyr646Cys)	1	3
MLH1:c.2012A>G,p.(Glu671Gly)	1	3
MLH1:c.2041G>A,p.(Ala681Thr)	1	2
MLH1:c.2156T>C,p.(Ile719Thr)	1	3
MLH1:c.2219T>C,p.(Ile740Thr)	1	3
MLH1:c.244A>G,p.(Thr82Ala)	1	2
MLH1:c.290A>G,p.(Tyr97Cys)	1	3
MLH1:c.304G>A,p.(Glu102Lys)	1	3
MLH1:c.306+4A>G	1	3
MLH1:c.306G>T,p.(Glu102Asp)	1	2
MLH1:c.329T>G,p.(Val110Gly)	1	3
MLH1:c.438A>G,p.(Gln146=)	1	3
MLH1:c.44T>C,p.(Val15Ala)	1	3
MLH1:c.453+14A>G	1	3
MLH1:c.545+3A>G	1	2
MLH1:c.55A>T,p.(Ile19Phe)	1	3
MLH1:c.5C>T,p.(Ser2Leu)	1	3
MLH1:c.65G>C,p.(Gly22Ala)	2	3
MLH1:c.677G>A,p.(Arg226Gln)	1	1
MLH1:c.704A>T,p.(Asp235Val)	1	3
MLH1:c.843dupA,p.(Ala282Serfs*25)	1	1
MLH1:c.945C>G,p.(His315Gln)	1	3
MLH1:c.977T>C,p.(Val326Ala)	4	3
MSH2:c.(?_-21)_(*21_?)del	1	1
MSH2:c.1021C>G,p.(Leu341Val)	1	3
MSH2:c.1032G>C,p.(Gln344His)	1	3
MSH2:c.103C>G,p.(Arg35Gly)	1	3
MSH2:c.1076+1G>T	1	1
MSH2:c.1124C>T,p.(Thr375Ile)	1	3
MSH2:c.1153C>G,p.(Pro385Ala)	1	3
MSH2:c.1175A>G,p.(Lys392Arg)	1	3
MSH2:c.1204C>A,p.(Gln402Lys)	1	3
MSH2:c.1217G>A,p.(Arg406Gln)	3	3
MSH2:c.1224T>A,p.(Tyr408*)	1	2
MSH2:c.123C>G,p.(Asp41Glu)	1	3
MSH2:c.1255C>G,p.(Gln419Glu)	1	3
MSH2:c.1275A>G,p.(Glu425=)	2	3
MSH2:c.128A>G,p.(Tyr43Cys)	1	3
MSH2:c.1354G>A,p.(Glu452Lys)	1	3
MSH2:c.138C>G,p.(His46Gln)	5	3
MSH2:c.1413A>C,p.(Lys471Asn)	1	3
MSH2:c.1461C>G,p.(Asp487Glu)	2	3
MSH2:c.1582A>C,p.(Lys528Gln)	1	3
MSH2:c.1583A>G,p.(Lys528Arg)	1	3
MSH2:c.1601G>A,p.(Arg534His)	1	3
MSH2:c.1607A>G,p.(Asn536Ser)	1	3
MSH2:c.16A>G,p.(Lys6Glu)	1	3
MSH2:c.1705G>A,p.(Glu569Lys)	1	3
MSH2:c.1730T>C,p.(Ile577Thr)	6	3
MSH2:c.1748A>G,p.(Asn583Ser)	1	3
MSH2:c.1786_1788del,p.(Asn596del)	1	1
MSH2:c.1787A>G,p.(Asn596Ser)	1	3
MSH2:c.1847C>G,p.(Pro616Arg)	1	3
MSH2:c.1A>C,p.(?)	1	3
MSH2:c.2120G>A,p.(Cys707Tyr)	1	3
MSH2:c.2135dupT,p.(Gly713Argfs*4)	1	1
MSH2:c.2164G>A,p.(Val722Ile)	1	3
MSH2:c.2185A>T,p.(Met729Leu)	1	3
MSH2:c.2211-6C>A	1	3
MSH2:c.2239A>G,p.(Ile747Val)	1	3
MSH2:c.2266A>G,p.(Thr756Ala)	1	3
MSH2:c.2293G>A,p.(Ala765Thr)	1	3
MSH2:c.2354A>C,p.(His785Pro)	3	3
MSH2:c.2376T>A,p.(Asn792Lys)	1	3
MSH2:c.2377C>G,p.(Gln793Glu)	1	3
MSH2:c.2437A>G,p.(Met813Val)	1	3
MSH2:c.2458+1G>T	2	2
MSH2:c.2503A>C,p.(Asn835His)	1	3
MSH2:c.2516A>G,p.(His839Arg)	1	3
MSH2:c.2576_2584del,p.(Glu859_Gln861del)	1	3
MSH2:c.2615A>G,p.(Lys872Arg)	1	3
MSH2:c.274C>G,p.(Leu92Val)	1	3
MSH2:c.2789dupT,p.(Val932Serfs*21)	1	3
MSH2:c.308A>G,p.(Tyr103Cys)	1	3
MSH2:c.367-?_1076+?del	1	1
MSH2:c.391T>G,p.(Phe131Val)	1	3
MSH2:c.403C>G,p.(Leu135Val)	1	3
MSH2:c.409G>C,p.(Gly137Arg)	2	3
MSH2:c.435T>G,p.(Ile145Met)	3	3
MSH2:c.499G>C,p.(Asp167His)	3	3
MSH2:c.508C>T,p.(Gln170*)	1	1
MSH2:c.62_63delinsTT,p.(Arg21Leu)	1	3
MSH2:c.638T>A,p.(Leu213Gln)	1	3
MSH2:c.687delA,p.(Ala230Leufs*16)	1	1
MSH2:c.764G>A,p.(Ser255Asn)	1	3
MSH2:c.792+5A>G	3	3
MSH2:c.815C>T,p.(Ala272Val)	4	3
MSH2:c.835C>G,p.(Leu279Val)	1	3
MSH2:c.942+3A>G	1	2
MSH2:c.942+3A>T	1	1
MSH2:c.998G>A,p.(Cys333Tyr)	2	2
MSH3:c.1361G>A,p.(Arg454Gln)	1	3
MSH3:c.2749C>T,p.(Gln917*)	1	2
MSH3:c.553G>C,p.(Asp185His)	1	3
MSH6:c.-2G>T	2	3
MSH6:c.-8C>T	1	3
MSH6:c.(?_-21)_(*21_?)del	1	1
MSH6:c.*24_*28del	2	3
MSH6:c.1-?_260+?del	1	1
MSH6:c.1019T>C,p.(Phe340Ser)	1	3
MSH6:c.103G>T,p.(Ala35Ser)	1	3
MSH6:c.1051C>T,p.(His351Tyr)	1	3
MSH6:c.1078A>G,p.(Ser360Gly)	2	3
MSH6:c.1087_1089dup,p.(Thr363dup)	1	3
MSH6:c.10C>T,p.(Gln4*)	1	1
MSH6:c.1223C>G,p.(Pro408Arg)	1	3
MSH6:c.1403G>A,p.(Arg468His)	1	3
MSH6:c.1421_1422dup,p.(Gln475Cysfs*7)	1	1
MSH6:c.1453C>G,p.(Gln485Glu)	1	3
MSH6:c.1501C>T,p.(His501Tyr)	1	3
MSH6:c.1526T>C,p.(Val509Ala)	4	3
MSH6:c.1648T>C,p.(Ser550Pro)	1	3
MSH6:c.1652G>A,p.(Gly551Asp)	1	3
MSH6:c.1661G>A,p.(Arg554His)	1	3
MSH6:c.1669G>A,p.(Gly557Ser)	1	3
MSH6:c.1739C>T,p.(Ser580Leu)	2	3
MSH6:c.178T>G,p.(Leu60Val)	1	3
MSH6:c.1830G>C,p.(Lys610Asn)	1	3
MSH6:c.185G>A,p.(Arg62His)	1	3
MSH6:c.193T>G,p.(Ser65Ala)	1	3
MSH6:c.1965A>T,p.(Leu655Phe)	1	3
MSH6:c.1974G>A,p.(Val658=)	1	3
MSH6:c.2027A>G,p.(Lys676Arg)	1	3
MSH6:c.2302C>G,p.(Pro768Ala)	1	3
MSH6:c.2398G>C,p.(Val800Leu)	1	3
MSH6:c.2471A>C,p.(Lys824Thr)	1	3
MSH6:c.2511C>G,p.(His837Gln)	1	3
MSH6:c.255C>A,p.(Pro85=)	1	3
MSH6:c.2561A>T,p.(Lys854Met)	2	3
MSH6:c.260+2_260+3delinsAG	1	1
MSH6:c.2633T>C,p.(Val878Ala)	1	3
MSH6:c.2651C>G,p.(Ser884Cys)	1	3
MSH6:c.2764C>T,p.(Arg922*)	1	1
MSH6:c.2776C>T,p.(Leu926Phe)	1	3
MSH6:c.2780T>C,p.(Ile927Thr)	1	3
MSH6:c.2827G>T,p.(Asp943Tyr)	1	3
MSH6:c.2875C>T,p.(Arg959Cys)	1	3
MSH6:c.2882G>C,p.(Arg961Thr)	1	3
MSH6:c.2886T>G,p.(Ile962Met)	1	3
MSH6:c.2966dupA,p.(Asn989Lysfs*16)	1	1
MSH6:c.3151G>A,p.(Val1051Ile)	2	3
MSH6:c.3160A>G,p.(Ile1054Val)	1	3
MSH6:c.3202C>T,p.(Arg1068*)	1	1
MSH6:c.3217C>T,p.(Pro1073Ser)	2	3
MSH6:c.3245C>T,p.(Pro1082Leu)	1	3
MSH6:c.3259C>A,p.(Pro1087Thr)	1	3
MSH6:c.3259C>G,p.(Pro1087Ala)	1	3
MSH6:c.3260C>A,p.(Pro1087His)	1	3
MSH6:c.3261dup,p.(Phe1088Leufs*5)	1	1
MSH6:c.3268_3274del,p.(Glu1090Lysfs*23)	1	1
MSH6:c.3278G>T,p.(Gly1093Val)	1	3
MSH6:c.3406A>G,p.(Asn1136Asp)	1	3
MSH6:c.3452C>G,p.(Ala1151Gly)	1	3
MSH6:c.3533G>A,p.(Gly1178Asp)	1	3
MSH6:c.3647-6T>A	1	3
MSH6:c.3674C>T,p.(Thr1225Met)	1	3
MSH6:c.3758T>A,p.(Val1253Glu)	1	3
MSH6:c.3824G>A,p.(Cys1275Tyr)	1	3
MSH6:c.3944A>C,p.(Lys1315Thr)	1	3
MSH6:c.3961A>G,p.(Arg1321Gly)	3	3
MSH6:c.3966A>T,p.(Glu1322Asp)	1	3
MSH6:c.4002-10T>A	1	3
MSH6:c.4062_4065dup,p.(Leu1356Aspfs*4)	1	3
MSH6:c.4068_4071dup,p.(Lys1358Aspfs*2)	1	3
MSH6:c.532C>T,p.(Arg178Cys)	1	3
MSH6:c.533G>T,p.(Arg178Leu)	1	3
MSH6:c.59C>T,p.(Ala20Val)	2	3
MSH6:c.686A>G,p.(Glu229Gly)	1	3
MSH6:c.727C>T,p.(Arg243Cys)	1	3
MSH6:c.743G>A,p.(Arg248Gln)	2	3
MSH6:c.817G>A,p.(Gly273Arg)	1	3
MSH6:c.818G>A,p.(Gly273Glu)	1	3
MSH6:c.831A>C,p.(Glu277Asp)	1	3
MSH6:c.866_867delinsAA,p.(Gly289Glu)	1	3
MSH6:c.884A>G,p.(Lys295Arg)	1	3
MSH6:c.905G>C,p.(Arg302Thr)	1	3
MSH6:c.926C>T,p.(Ser309Phe)	1	3
MSH6:c.94G>T,p.(Gly32Cys)	1	3
MSH6:c.979A>G,p.(Thr327Ala)	1	3
MUTYH:c.1118C>T,p.(Ala373Val)	1	3
MUTYH:c.1178G>A,p.(Gly393Asp)	1	1
MUTYH:c.1187-2A>G	2	1
MUTYH:c.1187G>A,p.(Gly396Asp)	32	1
MUTYH:c.1258C>A,p.(Leu420Met)	2	3
MUTYH:c.1276C>T,p.(Arg426Cys)	5	3
MUTYH:c.1393C>G,p.(Pro465Ala)	2	3
MUTYH:c.1437_1439del,p.(Glu480del)	2	1
MUTYH:c.1484G>A,p.(Arg495His)	1	3
MUTYH:c.215C>T,p.(Pro72Leu)	1	3
MUTYH:c.2T>C,p.(?)	1	3
MUTYH:c.313G>A,p.(Asp105Asn)	1	3
MUTYH:c.389-1G>A	1	1
MUTYH:c.389-1G>C	1	1
MUTYH:c.38C>T,p.(Ala13Val)	1	3
MUTYH:c.536A>G,p.(Tyr179Cys)	16	1
MUTYH:c.53C>T,p.(Pro18Leu)	1	3
MUTYH:c.545G>A,p.(Arg182His)	1	1
MUTYH:c.56G>A,p.(Arg19Gln)	1	3
MUTYH:c.643G>A,p.(Val215Met)	2	3
MUTYH:c.650G>A,p.(Arg217His)	1	3
MUTYH:c.667A>G,p.(Ile223Val)	3	3
MUTYH:c.700G>A,p.(Val234Met)	1	3
MUTYH:c.724G>A,p.(Val242Met)	1	3
MUTYH:c.734G>A,p.(Arg245His)	3	1
MUTYH:c.74G>A,p.(Gly25Asp)	1	3
MUTYH:c.821G>A,p.(Arg274Gln)	2	3
MUTYH:c.884C>T,p.(Pro295Leu)	1	2
MUTYH:c.925C>T,p.(Arg309Cys)	1	3
MUTYH:c.932G>A,p.(Arg311Lys)	1	3
MUTYH:c.933+3A>C	2	1
MUTYH:c.934-2A>G	3	2
MUTYH:c.985G>A,p.(Val329Met)	1	3
MUTYH:c.998-9C>T	1	3
NBN:c.1008_1010del,p.(Thr337del)	1	3
NBN:c.1133G>C,p.(Ser378Thr)	1	3
NBN:c.1194A>C,p.(Gln398His)	2	3
NBN:c.1214A>G,p.(Glu405Gly)	1	3
NBN:c.1238A>G,p.(Asn413Ser)	1	3
NBN:c.1262T>C,p.(Leu421Ser)	1	3
NBN:c.127C>T,p.(Arg43*)	1	1
NBN:c.1280C>G,p.(Pro427Arg)	1	3
NBN:c.1361C>A,p.(Ser454Tyr)	1	3
NBN:c.1667T>A,p.(Val556Glu)	1	3
NBN:c.1720T>A,p.(Leu574Ile)	1	3
NBN:c.1796C>G,p.(Thr599Arg)	1	3
NBN:c.1845+5_1845+8del	1	3
NBN:c.1941T>A,p.(Ser647Arg)	2	3
NBN:c.254A>G,p.(Asn85Ser)	1	3
NBN:c.260T>C,p.(Phe87Ser)	1	3
NBN:c.278C>T,p.(Ser93Leu)	1	3
NBN:c.302T>C,p.(Val101Ala)	2	3
NBN:c.425A>G,p.(Asn142Ser)	2	3
NBN:c.456G>A,p.(Met152Ile)	3	3
NBN:c.511A>G,p.(Ile171Val)	5	3
NBN:c.55_56del,p.(Leu19Aspfs*4)	1	2
NBN:c.596C>G,p.(Pro199Arg)	1	3
NBN:c.628G>T,p.(Val210Phe)	5	3
NBN:c.643C>T,p.(Arg215Trp)	8	3
NBN:c.664T>C,p.(Phe222Leu)	1	3
NBN:c.698_701del,p.(Lys233Serfs*5)	1	1
NBN:c.803C>T,p.(Thr268Met)	3	3
NTHL1:c.140-10C>G	1	3
NTHL1:c.208G>A,p.(Gly70Ser)	1	3
NTHL1:c.268C>T,p.(Gln90*)	1	1
NTHL1:c.527T>C,p.(Ile176Thr)	1	3
PALB2:c.110G>A,p.(Arg37His)	2	3
PALB2:c.1123C>A,p.(Leu375Ile)	1	3
PALB2:c.11C>T,p.(Pro4Leu)	2	3
PALB2:c.1291_1292del,p.(His432Phefs*9)	1	1
PALB2:c.1400G>C,p.(Gly467Ala)	2	3
PALB2:c.1408A>G,p.(Thr470Ala)	1	3
PALB2:c.149A>C,p.(Lys50Thr)	2	3
PALB2:c.1522C>T,p.(Pro508Ser)	1	3
PALB2:c.1537A>G,p.(Thr513Ala)	1	3
PALB2:c.1637T>C,p.(Val546Ala)	1	3
PALB2:c.1647C>A,p.(His549Gln)	1	3
PALB2:c.1696C>T,p.(Arg566Cys)	1	3
PALB2:c.1767G>A,p.(Thr589=)	1	3
PALB2:c.1942_1948delinsA,p.(Leu648_Glu650delinsLys)	1	3
PALB2:c.194C>T,p.(Pro65Leu)	1	3
PALB2:c.1987C>T,p.(Arg663Cys)	1	3
PALB2:c.1A>G,p.(Met1?)	1	2
PALB2:c.2052delC,p.(Arg686Glyfs*23)	2	1
PALB2:c.205C>T,p.(His69Tyr)	1	3
PALB2:c.2129C>T,p.(Thr710Met)	1	3
PALB2:c.2200A>T,p.(Thr734Ser)	3	3
PALB2:c.226A>G,p.(Ile76Val)	1	3
PALB2:c.2289G>C,p.(Leu763Phe)	2	3
PALB2:c.2325dupA,p.(Phe776Ilefs*26)	1	1
PALB2:c.2328delC,p.(Phe776Leufs*75)	1	2
PALB2:c.232G>A,p.(Val78Ile)	3	3
PALB2:c.2336C>G,p.(Ser779*)	1	1
PALB2:c.2344C>T,p.(Pro782Ser)	1	3
PALB2:c.235T>C,p.(Tyr79His)	1	3
PALB2:c.2379C>T,p.(Gly793=)	1	3
PALB2:c.2453T>C,p.(Phe818Ser)	1	3
PALB2:c.2456A>G,p.(Lys819Arg)	1	3
PALB2:c.247C>A,p.(His83Asn)	1	3
PALB2:c.2587-?_2748+?del	1	1
PALB2:c.2619T>G,p.(Ser873Arg)	1	3
PALB2:c.2642_2645dup,p.(Cys882Trpfs*3)	1	1
PALB2:c.2674G>A,p.(Glu892Lys)	1	3
PALB2:c.2712G>A,p.(Trp904*)	2	1
PALB2:c.2816T>G,p.(Leu939Trp)	6	3
PALB2:c.2834+16G>A	1	3
PALB2:c.2920_2921del,p.(Lys974Glufs*5)	1	1
PALB2:c.2974_2975dup,p.(Met992Ilefs*2)	1	2
PALB2:c.298C>T,p.(Leu100Phe)	5	3
PALB2:c.303T>G,p.(Asp101Glu)	1	3
PALB2:c.3054G>C,p.(Glu1018Asp)	3	3
PALB2:c.307G>C,p.(Gly103Arg)	1	3
PALB2:c.3113G>A,p.(Trp1038*)	3	1
PALB2:c.3116delA,p.(Asn1039Ilefs*2)	1	1
PALB2:c.3260G>A,p.(Ser1087Asn)	1	3
PALB2:c.3278T>C,p.(Ile1093Thr)	1	3
PALB2:c.3428T>A,p.(Leu1143His)	1	3
PALB2:c.3456dupA,p.(Pro1153Thrfs*4)	1	2
PALB2:c.3507_3508del,p.(His1170Phefs*19)	1	2
PALB2:c.3508C>T,p.(His1170Tyr)	3	3
PALB2:c.3549C>G,p.(Tyr1183*)	1	1
PALB2:c.438A>C,p.(Arg146Ser)	1	3
PALB2:c.487_488del,p.(Val163Leufs*4)	1	2
PALB2:c.509_510delGA,p.(Arg170Ilefs*14)	1	1
PALB2:c.656A>G,p.(Asp219Gly)	1	3
PALB2:c.757_758delCT,p.(Leu253Ilefs*3)	1	1
PALB2:c.899C>T,p.(Thr300Ile)	1	3
PALB2:c.909_911del,p.(Leu304del)	1	3
PMS2:c.-20G>T	1	3
PMS2:c.1004A>G,p.(Asn335Ser)	1	3
PMS2:c.101G>T,p.(Ser34Ile)	2	3
PMS2:c.1240G>T,p.(Asp414Tyr)	1	3
PMS2:c.1243G>A,p.(Val415Met)	3	3
PMS2:c.1243G>T,p.(Val415Leu)	1	3
PMS2:c.1306A>G,p.(Ser436Gly)	1	3
PMS2:c.1344A>T,p.(Gly448=)	1	3
PMS2:c.137G>T,p.(Ser46Ile)	2	2
PMS2:c.1414A>T,p.(Lys472*)	1	2
PMS2:c.1437C>G,p.(His479Gln)	3	3
PMS2:c.1490G>A,p.(Gly497Asp)	2	3
PMS2:c.1551C>A,p.(Ser517Arg)	2	3
PMS2:c.1552G>A,p.(Glu518Lys)	1	3
PMS2:c.1576G>T,p.(Asp526Tyr)	1	3
PMS2:c.1686T>G,p.(Phe562Leu)	1	3
PMS2:c.1753C>A,p.(Leu585Ile)	2	3
PMS2:c.1763C>G,p.(Ser588Cys)	1	3
PMS2:c.1768A>G,p.(Ile590Val)	2	3
PMS2:c.1831dupA,p.(Ile611Asnfs*2)	1	1
PMS2:c.1864A>G,p.(Met622Val)	1	3
PMS2:c.1908delA,p.(Gln637Serfs*28)	1	1
PMS2:c.1937G>T,p.(Arg646Met)	1	3
PMS2:c.1981G>A,p.(Glu661Lys)	1	3
PMS2:c.2007-?_2589+?dup	1	3
PMS2:c.2012C>T,p.(Thr671Met)	3	3
PMS2:c.2149G>A,p.(Val717Met)	5	3
PMS2:c.2174+6T>C	1	3
PMS2:c.2265C>A,p.(Ile755=)	1	3
PMS2:c.2279delC,p.(Pro760Glnfs*8)	1	2
PMS2:c.2356C>A,p.(Leu786Met)	3	3
PMS2:c.2374G>A,p.(Asp792Asn)	1	3
PMS2:c.2445G>A,p.(Ser815=)	1	3
PMS2:c.2446-?_2589+?del	1	1
PMS2:c.2459C>T,p.(Thr820Ile)	1	3
PMS2:c.2506G>A,p.(Glu836Lys)	1	3
PMS2:c.320G>A,p.(Arg107Gln)	1	3
PMS2:c.328G>T,p.(Ala110Ser)	1	3
PMS2:c.354-5C>G	1	3
PMS2:c.487T>C,p.(Phe163Leu)	1	3
PMS2:c.494C>T,p.(Thr165Ile)	1	3
PMS2:c.538-?_903+?del	1	1
PMS2:c.53T>C,p.(Ile18Thr)	1	3
PMS2:c.546delC,p.(Met184Trpfs*17)	1	2
PMS2:c.58C>T,p.(Arg20Trp)	1	3
PMS2:c.614A>C,p.(Gln205Pro)	1	3
PMS2:c.620G>A,p.(Gly207Glu)	5	3
PMS2:c.706-2A>G	1	2
PMS2:c.706-3C>A	1	3
PMS2:c.708G>T,p.(Leu236Phe)	2	3
PMS2:c.736_741delinsTGTGTGTGAAG,p.(Pro246Cysfs*3)	3	1
PMS2:c.755G>A,p.(Cys252Tyr)	1	3
PMS2:c.779_780delinsGG,p.(Ser260Trp)	1	3
PMS2:c.857A>G,p.(Asp286Gly)	2	3
PMS2:c.86G>C,p.(Gly29Ala)	6	3
PMS2:c.881G>A,p.(Arg294Gln)	1	3
PMS2:c.88C>T,p.(Gln30*)	1	1
PMS2:c.8G>T,p.(Arg3Leu)	1	3
PMS2:c.916G>A,p.(Val306Met)	1	3
PMS2:c.935T>C,p.(Met312Thr)	1	3
PMS2:c.972C>A,p.(Asn324Lys)	1	3
POLD1:c.1363G>A,p.(Val455Met)	1	3
POLD1:c.13C>T,p.(Arg5Trp)	1	3
POLD1:c.1795G>A,p.(Ala599Thr)	2	3
POLD1:c.17G>A,p.(Arg6Gln)	1	3
POLD1:c.2052G>C,p.(Gln684His)	2	3
POLD1:c.2066G>A,p.(Arg689Gln)	1	3
POLD1:c.208G>T,p.(Val70Phe)	3	3
POLD1:c.223A>G,p.(Ile75Val)	1	3
POLD1:c.233G>A,p.(Arg78His)	1	3
POLD1:c.2388+5G>A	1	3
POLD1:c.2429C>A,p.(Ala810Glu)	1	3
POLD1:c.2629G>T,p.(Asp877Tyr)	1	3
POLD1:c.2978C>T,p.(Thr993Met)	1	3
POLD1:c.358G>C,p.(Gly120Arg)	1	3
POLD1:c.455C>T,p.(Ala152Val)	1	3
POLD1:c.532G>C,p.(Gly178Arg)	1	3
POLD1:c.670C>T,p.(Arg224Cys)	1	3
POLD1:c.883G>A,p.(Val295Met)	1	3
POLD1:c.917G>A,p.(Arg306His)	1	3
POLD1:c.961G>A,p.(Gly321Ser)	1	3
POLE:c.1020+5_1020+6delGGinsAA	1	3
POLE:c.1282G>A,p.(Ala428Thr)	1	3
POLE:c.1288G>A,p.(Ala430Thr)	1	3
POLE:c.139C>T,p.(Arg47Trp)	3	3
POLE:c.1447A>G,p.(Thr483Ala)	1	3
POLE:c.1784A>G,p.(Asn595Ser)	1	3
POLE:c.1909A>G,p.(Thr637Ala)	1	3
POLE:c.2087C>T,p.(Pro696Leu)	1	3
POLE:c.2089C>G,p.(Pro697Ala)	3	3
POLE:c.2245C>T,p.(Arg749Trp)	1	3
POLE:c.2363C>T,p.(Ala788Val)	1	3
POLE:c.2527A>G,p.(Ile843Val)	1	3
POLE:c.2770C>T,p.(Arg924Cys)	1	3
POLE:c.2771G>T,p.(Arg924Leu)	1	3
POLE:c.2974G>A,p.(Ala992Thr)	1	3
POLE:c.3046G>A,p.(Val1016Met)	5	3
POLE:c.313T>A,p.(Tyr105Asn)	1	3
POLE:c.3230G>A,p.(Arg1077His)	1	3
POLE:c.3245G>A,p.(Arg1082His)	1	3
POLE:c.3352T>G,p.(Ser1118Ala)	1	3
POLE:c.3718G>A,p.(Glu1240Lys)	2	3
POLE:c.3745G>A,p.(Val1249Met)	1	3
POLE:c.3818G>A,p.(Arg1273Gln)	1	3
POLE:c.3851G>A,p.(Arg1284Gln)	4	3
POLE:c.3913G>A,p.(Gly1305Arg)	1	3
POLE:c.3919A>G,p.(Ile1307Val)	1	3
POLE:c.3971G>A,p.(Arg1324His)	1	3
POLE:c.4057A>G,p.(Ser1353Gly)	2	3
POLE:c.4124C>T,p.(Ala1375Val)	1	3
POLE:c.4198T>C,p.(Tyr1400His)	1	3
POLE:c.4225G>A,p.(Glu1409Lys)	1	3
POLE:c.4246G>A,p.(Ala1416Thr)	1	3
POLE:c.4493C>T,p.(Ala1498Val)	1	3
POLE:c.4523G>A,p.(Arg1508His)	2	3
POLE:c.452A>G,p.(Asn151Ser)	1	3
POLE:c.4552-9T>C	1	3
POLE:c.4556G>A,p.(Arg1519His)	1	3
POLE:c.4603G>A,p.(Gly1535Ser)	1	3
POLE:c.4645C>G,p.(Pro1549Ala)	1	3
POLE:c.4667G>A,p.(Arg1556Gln)	1	3
POLE:c.5278G>A,p.(Val1760Met)	1	3
POLE:c.5596G>A,p.(Ala1866Thr)	1	3
POLE:c.5761A>G,p.(Asn1921Asp)	1	3
POLE:c.5959_5960ins198,p.(Leu1986_Pro1987ins66)	1	3
POLE:c.6233G>A,p.(Arg2078Gln)	1	3
POLE:c.6274G>A,p.(Gly2092Ser)	1	3
POLE:c.6361C>A,p.(Gln2121Lys)	1	3
POLE:c.6433C>T,p.(Arg2145*)	1	3
POLE:c.6508T>C,p.(Cys2170Arg)	1	3
POLE:c.6630_6631delinsTG,p.(Lys2210_Leu2211delinsAsnVal)	1	3
POLE:c.6727G>A,p.(Ala2243Thr)	1	3
POLE:c.691C>T,p.(Arg231Cys)	3	3
POLE:c.783_794dup,p.(Val262_Asp265dup)	1	3
POLE:c.844C>T,p.(Pro282Ser)	1	3
POLE:c.89C>T,p.(Ser30Leu)	1	3
POLE:c.91G>C,p.(Ala31Pro)	1	3
PTEN:c.-646C>T	2	3
PTEN:c.-742G>A	1	3
PTEN:c.1061C>T,p.(Pro354Leu)	1	3
PTEN:c.210-7_210-3del	2	3
PTEN:c.235G>A,p.(Ala79Thr)	2	3
PTEN:c.350A>G,p.(Asn117Ser)	1	3
PTEN:c.80-958_80-60del	1	3
PTEN:c.80A>C,p.(Tyr27Ser)	1	2
PTEN:c.882T>G,p.(Ser294Arg)	2	3
RAD51C:c.-19G>A	3	3
RAD51C:c.1006A>C,p.(Thr336Pro)	1	3
RAD51C:c.134A>G,p.(Glu45Gly)	1	3
RAD51C:c.19C>G,p.(Arg7Gly)	1	3
RAD51C:c.30G>T,p.(Met10Ile)	1	3
RAD51C:c.323A>G,p.(Asp108Gly)	1	3
RAD51C:c.325_327del,p.(Asp109del)	1	3
RAD51C:c.394dupA,p.(Thr132Asnfs*23)	3	1
RAD51C:c.431T>C,p.(Ile144Thr)	1	3
RAD51C:c.477T>G,p.(Asp159Glu)	2	3
RAD51C:c.506T>C,p.(Val169Ala)	3	3
RAD51C:c.542A>G,p.(Gln181Arg)	1	3
RAD51C:c.571+2T>C	1	2
RAD51C:c.571+4A>G	2	3
RAD51C:c.571+5G>A	1	2
RAD51C:c.572-?_1131+?del	1	1
RAD51C:c.577C>T,p.(Arg193*)	1	1
RAD51C:c.640C>T,p.(Arg214Cys)	1	3
RAD51C:c.701C>G,p.(Ser234*)	1	2
RAD51C:c.706-2A>G	1	2
RAD51C:c.721G>A,p.(Val241Met)	1	3
RAD51C:c.790G>A,p.(Gly264Ser)	13	3
RAD51C:c.838-?_965+?dup	1	1
RAD51C:c.955C>T,p.(Arg319*)	1	1
RAD51C:c.956G>A,p.(Arg319Gln)	1	3
RAD51D:c.(?_-21)_(*21_?)del	1	1
RAD51D:c.262A>G,p.(Ser88Gly)	1	3
RAD51D:c.26G>C,p.(Cys9Ser)	2	3
RAD51D:c.270_271dup,p.(Lys91Ilefs*13)	2	1
RAD51D:c.29C>T,p.(Pro10Leu)	1	3
RAD51D:c.345G>C,p.(Gln115His)	1	2
RAD51D:c.422T>C,p.(Leu141Pro)	1	3
RAD51D:c.451C>T,p.(Gln151*)	1	1
RAD51D:c.491T>C,p.(Leu164Pro)	1	3
RAD51D:c.620C>T,p.(Ser207Leu)	3	2
RAD51D:c.629C>T,p.(Ala210Val)	3	3
RAD51D:c.745A>G,p.(Asn249Asp)	1	3
RAD51D:c.748delC,p.(His250Thrfs*2)	1	1
RAD51D:c.803G>A,p.(Trp268*)	2	1
RAD51D:c.835G>A,p.(Asp279Asn)	1	3
RAD51D:c.878C>T,p.(Ala293Val)	1	3
SDHB:c.172A>G,p.(Met58Val)	1	3
SDHB:c.178A>G,p.(Thr60Ala)	1	3
SDHB:c.716C>T,p.(Ser239Phe)	1	3
SDHB:c.765+14G>C	1	3
SMAD4:c.1219G>C,p.(Val407Leu)	1	3
SMAD4:c.1425_1428del,p.(Gly476Glufs*2)	1	2
SMAD4:c.424+5G>A	2	3
SMAD4:c.469_471del,p.(Met157del)	1	3
SMAD4:c.728_735del,p.(Gly243Alafs*18)	1	2
SMAD4:c.852A>G,p.(Gln284=)	1	3
STK11:c.1031T>C,p.(Leu344Pro)	1	3
STK11:c.1036G>A,p.(Gly346Ser)	1	3
STK11:c.1051_1056dup,p.(Glu351_Asp352dup)	1	3
STK11:c.1071G>T,p.(Glu357Asp)	1	3
STK11:c.1140T>G,p.(Asn380Lys)	1	3
STK11:c.116G>T,p.(Arg39Leu)	1	3
STK11:c.1193C>T,p.(Ala398Val)	1	3
STK11:c.1211C>T,p.(Ser404Phe)	1	3
STK11:c.1225C>T,p.(Arg409Trp)	1	3
STK11:c.1226G>A,p.(Arg409Gln)	1	3
STK11:c.1249G>T,p.(Ala417Ser)	1	3
STK11:c.340G>A,p.(Val114Met)	1	3
STK11:c.439C>T,p.(Arg147Cys)	1	3
STK11:c.440G>A,p.(Arg147His)	1	3
STK11:c.463G>A,p.(Gly155Arg)	2	3
STK11:c.613G>A,p.(Ala205Thr)	1	3
STK11:c.618G>A,p.(Ala206=)	1	3
STK11:c.631C>T,p.(Arg211Trp)	1	3
STK11:c.817G>A,p.(Ala273Thr)	1	3
STK11:c.842C>T,p.(Pro281Leu)	1	3
STK11:c.94A>G,p.(Thr32Ala)	1	3
STK11:c.971C>T,p.(Pro324Leu)	2	3
TP53:c.1060C>A,p.(Gln354Lys)	2	3
TP53:c.1079G>C,p.(Gly360Ala)	1	3
TP53:c.1079G>T,p.(Gly360Val)	1	3
TP53:c.1118delA,p.(Lys373Argfs*49)	1	2
TP53:c.1160C>G,p.(Thr387Arg)	1	3
TP53:c.166G>T,p.(Glu56*)	1	1
TP53:c.221C>T,p.(Ala74Val)	1	3
TP53:c.375G>A,p.(Thr125=)	1	1
TP53:c.394A>C,p.(Lys132Gln)	1	3
TP53:c.414delC,p.(Lys139Argfs*31)	1	2
TP53:c.431A>C,p.(Gln144Pro)	1	3
TP53:c.437G>A,p.(Trp146*)	1	1
TP53:c.467G>A,p.(Arg156His)	1	3
TP53:c.469G>A,p.(Val157Ile)	1	3
TP53:c.524G>A,p.(Arg175His)	1	1
TP53:c.527G>T,p.(Cys176Phe)	1	2
TP53:c.542G>A,p.(Arg181His)	3	1
TP53:c.559+5G>A	1	3
TP53:c.559+5G>C	1	3
TP53:c.580_581delinsA,p.(Leu194Ilefs*53)	1	2
TP53:c.586C>T,p.(Arg196*)	1	1
TP53:c.623A>T,p.(Asp208Val)	1	3
TP53:c.638G>A,p.(Arg213Gln)	1	1
TP53:c.646G>A,p.(Val216Met)	1	3
TP53:c.704A>G,p.(Asn235Ser)	1	3
TP53:c.733G>A,p.(Gly245Ser)	3	1
TP53:c.742C>T,p.(Arg248Trp)	1	1
TP53:c.747G>T,p.(Arg249Ser)	1	2
TP53:c.818G>A,p.(Arg273His)	1	1
TP53:c.997C>T,p.(Arg333Cys)	1	3
TP53:c.998G>A,p.(Arg333His)	1	3
